# Supplementary material for: Research Advances in Plant Pyruvate Kinase
Source: Int J Mol Sci. 2026 Jul 17;27(14):6346. doi: 10.3390/ijms27146346 (PMC13409958; doi:10.3390/ijms27146346)
Supplement: Supplementary file 1 [file ijms-27-06346-s001.zip]

Archive with 6 entries (6 files):
- Figure S1. Classification and quantitative distribution of promoter elements of PKs in six plant species. The numbers represent the count of elements.jpg
- Table S1.xlsx
- Table S2.xlsx
- table S3.xlsx
- Table S4.xlsx
- Table S5.xlsx
