# Supplementary material for: Research Advances in Plant Pyruvate Kinase
Source: Int J Mol Sci. 2026 Jul 17;27(14):6346. doi: 10.3390/ijms27146346 (PMC13409958; doi:10.3390/ijms27146346)
Supplement: Supplementary file 1 [file ijms-27-06346-s001.zip › Table S1.xlsx]

## Sheet: All sequence
All sequences used for phylogenetic tree analysis
>AhPK1
MQSSPLLLEEPIRMASILEPSKPCFFPAMTKIVGTLGPKSRSVDVISQCLEAGMSVARFDFSWGDPEYHQETLENLKAAIKSTKKLCAVMLDTVGPELQVVNKTEHPISLQADTLVVLTPDQDKEATSNLLPVNFNGLSKAVKKGDTIFIGQYLFTGSETTSVWLEVKDVDGDDVTCVIKNSATLAGSLYTLHVSQIRIDLPTLTDKDKEVISTWGLQNNIDFLSLSYTRHAEDVRHAREFLSKFGDLKQTQIFAKIENIEGLTHFDEILREADGIILSRGNLGIDLPPEKVFLFQKAAIYKCNMAGKPAVVTRVVDTMTDNLRPTRAEATDVANAVLDGSDAIVLGAETLRGLYPVETISTVGKICSEAEKVYNQDLYFKKTVRYVGEPMSHMESIAS…
>AhPK2
MAMNNDNGEVRALEKKPKTKIVCTLGPASRSVPMVEKLLRAGMNVARFNFSHGSHEYHQETLDNLHAAMENTGILCAVMLDTKGPEIRTGFLKDGKPIQLKQGNEITISTDYNIKGDEKMICMSYKKLAVDMKPGMVILCADGTISFTVLSCDREKGLVRCRCENSAMLGERKNVNLPGVIVDLPTLTEKDKEDILKWGIPNKIDMIALSFVRKGSDLVEVRKILGPHAKNILLMSKVENQEGVANFDEILANSDAFMVARGDLGMEIPIEKIFLAQKVMIYKCNIQGKPVVTATQMLESMIKSPRPTRAEATDVANAVLDGTDCVMLSGETAAGAYPELAVRTMAKICLEAESTLDYGDVFKRIMEHSPVPMSPLESLASSAVRTANSARAALILVLT…
>AhPK3
MGSFINLSTSISVFKSDLCSSKHIADVVLLHAKPPTIWKSRPLCHQPASMSFTQISSSNGFPPLEDSDRSNSPFEVLPADYGVHVGAVTSDSRRKTKIVCTIGPATSSRDMIWKLAETGMNVARLNMSHGDYASHQKTIDFVKEYNAQFQDNVIAIMLDTKGPEVRSGDVPQPILLKEGQTFNFTIRRGVSTEDTVSVNYDDFVNDVEVGDILLVDGGMMSLAVKSKTNDSVKCEVIDGGELKSRRHLNVRGKSATLPSITEKDWEDIKFGVDNQVDFYAVSFVKDARVVHELKDYLKSHNADIHVIVKIESADSIPNLHSILSASDGAMVARGDLGAELPIEEVPLLQEDIIRRCHGMQKPVIVATNMLESMIAHPTPTRAEVSDIAIAVREGTDAIM…
>AhPK4
MAAAARDLSLVSQFCVAGSRLAALGKCGVHLLKKGRRGNAGFKVRAAVQLGSESEKATKPLEKTFGMDVVSEVGLREKGFMGLRKTKLVCTIGPACSSLNDLEKLALAGMNVARLNMCHGSRDWHRDVIRKIKMLNEDKGFSISLMIDTEGSQIHVVDHGAPSSLKVEEDSIWLFTAKNIEGSRPFTVQANYGRFSEGIEVGDEVVIDGGMACFVVVEKTGNDLHCKCIDPGLFLPGAKFSFWRDGKLVRRNHKLPTLSTKDWADIDFGISEGVDFFALSFVNHADSVQHLKNYLSTKSTKSIKVLAKIESLESLHNLKEIVQASDGIMVARGDLGVEIPLEQIPTVQEDIIYICRQLNKPVIVASQLLESMVEYPTPTRAEVADVSEAVRQYADALML…
>AhPK5
MSNIDIEGILKQLPHDGRVPKTKIVCTLGPASRSVEMLEKLLRAGMNVARFNFSHGTHEYHQQTLDTLRIAMHNTGILCAVMLDTKGPEIRTGFLKDGKPIQLKEGQEITITTDYTIKGDPEMISMSYKKLPIDLKPGNVILCSDGTITLTVLSCDPGAGTVKCRCENTAMLGERKNVNLPGVVVDLPTLTEKDKEDILQWGVPNKIDMIALSFVRKGSDLVNVRKVLGQHAKHIMLMSKVENQEGVMNFDDILRETDAFMVARGDLGMEIPVEKIFLAQKMMIYKCNHAGKPVVTATQMLESMIKSPRPTRAEATDVANAVLDGTDCVMLSGESAAGAYPELAVKIMARICIEAESSLDYNAIFKEMIRATPLPMSPLESLASSAVRTANKAKAKLIV…
>AhPK6
MAQIVATTRSIQSTLLCPTSGSANERARNLLKPPTFSSKVFSSNGINKCPQDAFRSCRINARKSASVEVIPVSAEDDPKIEEQLRGVPQLLDASNGMWSKPTFRRKTKIVCTIGPSTNTKEMIWKLAEAGMNVARLNMSHGDHASHQKVIDLVKEYNAQAKDNVIAIMLDTKGPEVRSGDLPQPIMLSTGQEFTFTIQRGVGTADCVSVNYDDFVNDVEPGDMLLVDGGMMSLMVKSKTEDSVKCEVVDGGELKSRRHLNVRGKSATLPSITEKDWDDIKFGVDNQVDFYAVSFVKSAEVVHELKNYLKNSGTDIHVIVKIESADSIPNLHSIITASDGAMVARGDLGAELPIEEVPLLQEEIINLCRSMGKAVIVATNMLESMIVHPTPTRAEVSDIA…
>AhPK7
MQSSHLLLEEPIRMVSILDPSKPSFFPAMTKIVGTLGPKSRSVDVISDCLKAGMSVARFDFSWGDPEYHQHTLENLKAAIKATKKLCSVMLDTVGAELQVVNKSEKPISLEVDSQVVLTPHKGQEASSQILPINFDGLAKSVKKGNTIFVGQYLFTGSESTSVWLQVAEVKEQDVICTIKNSATLAGSLFTLHASQVHIDLPTLSEKDKEVIRTWGVKNKIDFLSLSYTRHAEDVRQAREILSKLGDLSQTQIFAKIENAEGLTHFDEILQEADGIILSRGNLGIDLPPEKVFFFQKSALRKCNMAGKPAVLTRVVDSMTDNLRPTRAEATDVANAVLDGSDAILLGAETLRGLYPVETITTVGRICFEAEKVFNQDLYFKKIVRYVGEPMSHLESIAS…
>AhPK8
MSHSLQLFAPPLPPPLSSTRQTPLHTTPHLSLLPRRSPHLQFSLRASSDPSVIVSDSNGVAMSPSSGTSDLSSIEGDAVTEAELRENGFRSTRRTKIVCTIGPATCGFSELEALAVGGMNVARINMCHGTREWHKEVIDRVRRLNHEKGFAVAIMMDTEGSEIHMGDLGGASSAKAEDGEVWTFSVRAFNSTLPEHTINVNYDGFAEDVRVGDELVVDGGMVRFEVIEKIGPDVKCLCTDPGLLLPRANLTFWRNGSLVRERNAMLPTISSKDWLDIDFGIAEGVDFIAISFVKSAEVIKHLKSYIAARSRDSDISVIAKIESTDSLKNLEEIIQASDGAMVARGDLGAQIPLEQVPAAQQRIVQLCRQMNKPVIVASQLLESMIEYPTPTRAEVADVS…
>AhPK9
MSQVVATRSINITLSRPSSGSAPQRPQTFLKPPTFASKVFQPQGNNDESFKASFTTCHVIDARKPTPTEVVPVSPEDDQKIEEELQHLRGLQQLGDTAVGMWSKPTFRRKTKIVCTIGPSTDTREMIWKLAEAGMNVARLNMSHGDHASHQKVIDLVKDYNAQSKDNVIAIMLDTKGPEVRSGDLPQPITLEPGQEFTFTIRRGVGTTDCVSVNYDDFVNDVAVGDMLLVDGGMMSLMVKSKTEDSVKCEVVDGGELKSRRHLNVRGKSATLPSITEKDWDDIKFGVDNQVDFYAVSFVKDAQVVHELKNYLKSCGADIHVIVKIESADSVPNLHSIITASDGAMVARGDLGAELPIEEVPLLQEEIIRICRSMGKAVIVATNMLESMIVHPTPTRAEV…
>AhPK10
MQSSPLLLEEPIRMASILEPSKPCFFPAMTKIVGTLGPKSRSVDVISQCLEAGMSVARFDFSWGDPEYHQETLENLKAAIKSTKKLCAVMLDTVGPELQVVNKTEHPISLQADTLVVLTPDQDKEATSNLLPVNFNGLSKAVKKGDTIFIGQYLFTGSETTSVWLEVKDVDGDDVTCVIKNSATLAGSLYTLHVSQIRIDLPTLTDKDKEVISTWGLQNNIDFLSLSYTRHAEDVRHAREFLSKFGDLKQTQIFAKIENIEGLTHFDEILREADGIILSRGNLGIDLPPEKVFLFQKAAIYKCNMAGKPAVVTRVVDTMTDNLRPTRAEATDVANAVLDGSDAIVLGAETLRGLYPVETISTVGKICSEAEKVYNQDLYFKKTVRYVGEPMSHMESIAS…
>AhPK11
MPSSHLLLEEPIRMASILEPSKPSFFPAMTKIVGTLGPKSRSVDSISGCLKAGMSVARFDFSWGDPAYHQETLENLKAAIKTTKKLCAVMLDTVGAEMQVVNKSETTVSLQADGQVVLTPDRGQDATSELLPINFDGLAKSVKKGDTIFIGQYLFTGSETTSVWLEVSEVRGQDVVCTIKNTATLAGSLFTLHGSQIHIDLPTLTEKDKEVISTWGVKNKIDFLSLSYTRHAEDVRQAREFLSKLGDLSQTQIFAKIENVEGLTHFDEILREADGIILSRGNLGIDLPPEKVFLFQKSALYKCNMAGKPAVLTRVVDSMTDNLRPTRAEATDVANAVLDGSDAILLGAETLRGLYPIETISTVGRICSEAEKVFNQDLYFKKTVKYVGEPMTHLESIAS…
>AhPK12
MAQSLQLFTAPNGSFSSVTHSGNTHAHLPSSKLSFSTPPNSFALSLRPSTSSLPRRHVSTADWSPTSIEVDAVTEAELRENGFRSTRRTKLVCTVGPATCGFEQLEALAVGGMNVARINMCHGTREWHREVIQRVRRLNDDKGFAVAIMMDTEGSEIHMGDLGGASSAKAEDGEIWTFSVRAFDSTLPEHTVNVNYEGFAEDVKVGDELLVDGGMVRFEVIGKIGPDVKCLCTDPGLLLPRANLTFWRNGSLVRERNSMLPTISSKDWLDIDFGIAEGVDFIAISFVKSAEVIHHLRSYIAARSPNSDVALIAKIESIDSLKNLEEIIQASDAAMVARGDLGAQIPLEQVPSAQQRIVELCRQLNKPVIVASQLLESMIEYPTPTRAEVADVSEAVKQG…
>AhPK13
MAMNNDNGEVRALEKKPKTKIVCTLGPASRSVPMVEKLLRAGMNVARFNFSHGSHEYHQETLDNLHAAMENTGILCAVMLDTKGPEIRTGFLKDGKPIQLKQGNEITISTDYNIKGDEKMICMSYKKLAVDMKPGMVILCADGTISFTVLSCDREKGLVRCRCENSAMLGERKNVNLPGVIVDLPTLTEKDKEDILKWGIPNKIDMIALSFVRKGSDLVEVRKILGPHAKNILLMSKVENQEGVANFDEILANSDAFMVARGDLGMEIPIEKIFLAQKVMIYKCNIQGKPVVTATQMLESMIKSPRPTRAEATDVANAVLDGTDCVMLSGETAAGAYPELAVRTMAKICLEAESTLDYGDVFKRIMEHSPVPMSPLESLASSAVRTANSARAALILVLT…
>AhPK14
MAAAARDLSLVSQFCVAGSRLAALGKCGVHLLKKGRRGNAGFKVRAAVQLGSESEKATKPLEKTFGMDVVSEVGLREKGFMGLRKTKLVCTIGPACSSLNDLEKLALAGMNVARLNMCHGSRDWHRDVIRKIKMLNEDKGFSISLMIDTEGSQIHVVDHGAPSSLKVEEDSIWLFTAKNIEGSRPFTVQANYERFSEGIEVGDEVVIDGGMACFVVFEKTGNDLHCKCIDPGLFLPGAKFSFWRDGKLVRRNHRLPTLSTKDWADIDFGISEGVDFFALSFVNHADSVQHLKNYLSTKSTKSIKVLAKIESLESLHNLKEIVQASDGIMVARGDLGVEIPLEQIPTVQEDIIYICRQLNKPVIVASQLLESMVEYPTPTRAEVADVSEAVRQYADALML…
>AhPK15
MSNIDIEGILKQLPHDGRVPKTKIVCTLGPASRSVEMLEKLLRAGMNVARFNFSHGTHEYHQQTLDTLRIAMHNTGILCAVMLDTKGPEIRTGFLKDGKPIQLKEGQEITITTDYTIKGDPEMISMSYKKLPIDLKPGNVILCSDGTITLTVLSCDPGAGTVKCRCENTAMLGERKNVNLPGVVVDLPTLTEKDKEDILQWGVPNKIDMIALSFVRKGSDLVNVRKVLGQHAKHIMLMSKVENQEGVMNFDDILRETDAFMVARGDLGMEIPVEKIFLAQKMMIYKCNHAGKPVVTATQMLESMIKSPRPTRAEATDVANAVLDGTDCVMLSGESAAGAYPEIAVKIMARICIEAESSLDYNAIFKEMIRATPLPMSPLESLASSAVRTANKAKAKLIV…
>AhPK16
MAQIVATTRSIQSTLLCPTSGSANERARNLLKPPTFSSKVFSSNGINKCPQDAFRSCRINARKSASVEVIPVSAEDDPKIEEQLRGVPQLLDASNGMWSKPTFRRKTKIVCTIGPSTNTKEMIWKLAEAGMNVARLNMSHGDHASHQKVIDLVKEYNAQAKDNVIAIMLDTKGPEVRSGDLPQPIMLSTGQEFTFTIQRGVGTAECVSVNYDDFVNDVEPGDMLLVDGGMMSLMVKSKTEDSVKCEVVDGGELKSRRHLNVRGKSATLPSITEKDWDDIKFGVDNQVDFYAVSFVKSAEVVHELKNYLKNSGTDIHVIVKIESADSIPNLHSIITASDGAMVARGDLGAELPIEEVPLLQEEIINLCRSMGKAVIVATNMLESMIVHPTPTRAEVSDIA…
>AhPK17
MQSSHLLLEEPIRMVSILDPSKPSFFPAMTKIVGTLGPKSRSVDVISDCLKAGMSVARFDFSWGDPEYHQNTLENLKAAIKVTKKLCSVMLDTVGAELQVVNKSEKPISLEVDSQVVLTPHKGQEASSQILPINFDGLAKSVKKGDTIFVGQYLFTGSESTSVWLEVAEVKEQDVICTIKNSATLAGSLFTLHASQVHIDLPTLPEKDKEVIRTWGVKNKIDFLSLSYTRHAEDVRQAREFLSKLGDLSQTQIFAKIENAEGLTHFDEILQEADGIILSRGNLGIDLPPEKVFYFQKSALRKCNMAGKPAVLTRVVDSMTDNLRPTRAEATDVANAVLDGSDAILLGAETLRGLYPVETITTVGRICFEAEKVFNQDLYFKKIVRYVGEPMSHLESIAS…
>AhPK18
MSHSLQLFAPPLPPPLSSTRQTPLHTTPHLSLLPRRSPHLQFSLRASSDPSVIVSDSNGVAMSPSSGTSDLSSIEGDAVTEAELRENGFRSTRRTKIVCTIGPATCGFSELEALAVGGMNVARINMCHGTREWHKGVIDRVRRLNHEKGFAVAIMMDTEGSEIHMGDLGGASSAKAEDGEVWTFSVRAFNSTLPEHTINVNYDGFAEDVRVGDELVVDGGMVRFEVIEKIGPDVKCLCTDPGLLLPRANLTFWRNGSLVRERNAMLPTISSKDWLDIDFGIAEGVDFIAISFVKSAEVIKHLKSYIAARSRDSDISVIAKIESTDSLKNLEEIIQASDGAMVARGDLGAQIPLEQVPAAQQRIVQLCRQMNKPVIVASQLLESMIEYPTPTRAEVADVS…
>AhPK19
MQSSPMLLEEPIRMASILEPSKPSFFPAMTKIVGTLGPKSRSIDTISRCLDAGMSVARFDFSWGDPEYHQETLENLRAAIKTTKKLCAVMLDTVGPEVQVVNRTDRPISLEADTLVVLTPDQSKEATPNLLPVNFSELSKAVKKGDTIFIGKYLFTGSETTSVWLEVSEVNGDDVTCLIKNSATLSGSLYTLHVSQIRINLPTLTDKDKEVISTWGVRNNIDFLSLYARHVEDVRHARDFLSKLGDLKQTQVYAKIENIEGLNHFDEILREADGVILSRGNLGIDLPPEKVFLFQKAAIYKCNMAGKPVVVTRVVDTMTDNLRPTRAEATDVANAVLDGSDAILLGAETLRGLYPVETISIVGKICAEAEKVYNQDLYFKKTVKHVGEPMSHLESIASS…
>AhPK20
MSQVVATRSINITLSRPSSGSAPHRPQTFLKPPTFASKVFQPQGNIDESFKASFTTCHVIDARKPTPTEVVPVSPEDDQKIEEELQHLRGLQQLGDTAVGMWSKPTFRRKTKIVCTIGPSTDTREMIWKLAEAGMNVARLNMSHGDHASHQKVIDLVKDYNAQSKDNVIAIMLDTKGPEVRSGDLPQPITLEPGQEFTFTIRRGVGTTDCVSVNYDDFVNDVAVGDMLLVDGGMMSLMVKSKTEDSVKCEVVDGGELKSRRHLNVRGKSATLPSITEKDWDDIKFGVDNQVDFYAVSFVKDAQVVHELKNYLKSCGADIHVIVKIESADSVPNLHSIITASDGAMVARGDLGAELPIEEVPLLQEEIIRICRSMGKAVIVATNMLESMIVHPTPTRAEV…
>AhPK21
MLDTVGPEVQVVNRTDRPISLEADTLVVLTPDQSKEATPNLLPVNFSELSKAVKKGDTIFIGKYLFTGSETTSVWLEVSEVNGEDVTCLIKNSATLSGSLYTLHVSQIRINLPTLTDKDKEVISTWGVRNNIDFLSLYARHVEDVRHAREFLSKLGDLKQTQVYAKIENIEGLNHFDEILREADGVILSRGNLGIDLPPEKVFLFQKAAIYKCNMAGKPVVVTRVVDTMTDNLRPTRAEATDVANAVLDGSDAILLGAETLRGLYPVETISIVGKICAEAEKVYNQDLYFKKTVKHVGEPMSHLESIASSAVRAAIKVRASVIICFTSSGRAARLIAKYRPTMPVISVVIPQLKTDQLRWTFTGAFEARQSLIIRGLFPMLADPQHPAESKSGANESIL…
>AtPKp3
MAAYGQISSGMTVDPQVLSSSRNIGVSLSPLRRTLIGAGVRSTSISLRQCSLSVRSIKISEDSRKAtPKAYAENGAFDVGVLDSSSYRLADSRTSSNDSRRK
TKIVCTIGPSSSSREMIWKLAEAGMNVARLNMSHGDHASHQITIDLVKEYNSLFVDKAIAIMLDTKGPEVRSGDVPQPIFLEEGQEFNFTIKRGVSLKDT
VSVNYDDFVNDVEVGDILLVDGGMMSLAVKSKTSDLVKCVVIDGGELQSRRHLNVRGKSATLPSITDKDWEDIKFGVDNQVDFYAVSFVKDAKVVHELKN
YLKTCSADISVIVKIESADSIKNLPSIISACDGAMVARGDLGAELPIEEVPLLQEEIIRRCRSIHKPVIVATNMLESMINHPTPTRAEVSDIAIAVREGA
DAIMLSGETAHGKFPLKAVNVMHTVALRTEASLPVRTSASRTTAYKGHMGQMFAFHASIMANTLSSPLIVFTRTGSMAVLLSHYRPSATIFAFTNQRRIM
QRLALYQGVMPIYMEFSDDAEDTYARSLKLLQDENMLKEGQHVTLVQSGSQPIWREESTHLIQVRKIKIGG
>AtPK9
MHSSHLLLEEPIRMTSILEPSKSSFFPALTKIVGTLGAtPKSRSVEVIAGCLKAGMSVARFDFSWCDADYHQETLENLKIAVKSTKKLCAVMLDTVGPELQV
INKTEKAISLKADGLVTLTPSQDQEASSEVLPINFDGLAKAVKKGDTIFVGQYLFTGSETTSVWLEVEEVKGDDVICISRNAATLGGPLFTLHVSQVHID
MPTLTEKDKEVISTWGVQNKIDFLSLSYCRHAEDVRQARELLNSCGDLSQTQIFAKIENEEGLTHFDEILQEADGIILSRGNLGIDLPPEKVFLFQKAAL
YKCNMAGKPAVLTRVVDSMTDNLRPTRAEATDVANAVLDGSDAILLGAETLRGLYPVETISTVGRICCEAEKVFNQDLFFKKTVKYVGEPMTHLESIASS
AVRAAIKVKASVIICFTSSGRAARLIAKYRPTMPVLSVVIPRLTTNQLKWSFSGAFEARQSLIVRGLFPMLADPRHPAESTSATNESVLKVALDHGKQAG
VIKSHDRVVVCQKVGDASVVKIIELED
>AtPK5
MEKLLAGQTNNGSLKSKTKIVCTLGPASRSVEMVEKLLKAGMNVARFNFSHGSHSYHQETLDNLRTAMENTCIPCAVMLDTKGPEIRTGFLKEGKPVELI
QGQEITISTDYTMEGDSNTISMSYKKLAEDLKSGDVILCSDGTISLTVLSCDKNLGLVRARCENSAVLGERKNVNLPGIVVDLPTLTEKDQEDILQWGVP
NKIDIIALSFVRKGSDLVEVRKLLGENAKSIMLMSKVENQEGVMNFDKILEYSDAFMVARGDLGMEIPIEKMFLAQKMMIQKANALGKPIVTATQMLESM
TKSPRPTRAEATDVANAVLDGTDCVMLSGETAAGAHPETAVLTMSRICKEAEDFIDYDTMHKKIQDIVSLPLSPIESLAASAVSTARSLCAAAIVVLTKG
GYTVELVAKYRPSVPILSVIVPEITRTDDFEWSCSESAAHVARRGLIYRGIVPVMATGASARSSNKDSTEETIQFAIEFAKKKGICKTGDSIVALHKIDG
SSVVKILNVE
>AtPKp1
MSQSIQFSTPSHTPHLLHLPHSQFNRPLSSISFRRFPLTTIKYTSIRASSSSSPSPDLDSSSSSSSSQVLLSPNGTGAVKSDERSVVATAVTTDTSGIEV
DTVTEAELKENGFRSTRRTKLICTIGPATCGFEQLEALAVGGMNVARLNMCHGTRDWHRGVIRSVRRLNEEKGFAVAIMMDTEGSEIHMGDLGGEASAKA
EDGEVWTFTVRAFDSSRPERTISVSYDGFAEDVRVGDELLVDGGMVRFEVIEKIGPDVKCLCTDPGLLLPRANLTFWRDGSLVRERNAMLPTISSKDWLD
IDFGIAEGVDFIAVSFVKSAEVINHLKSYLAARSRGGEIGVIAKIESIDSLTNLEEIILASDGAMVARGDLGAQIPLEQVPAAQQRIVQVCRALNKPVIV
ASQLLESMIEYPTPTRAEVADVSEAVRQRSDALMLSGESAMGQFPDKALTVLRTVSLRIERWWREEKRHESVPLQAIGSSFSDKISEEICNSAAKMANNL
GVDAVFVYTTSGHMASLVSRCRPDCPIFAFTTTTSVRRRLNLQWGLIPFRLSFSDDMESNLNKTFSLLKSRGMIKSGDLVIAVSDMLQSIQVMNVP
>AtPK6
MEMLLGGQATNGALRSKTKIVCTLGPASRSVEMIEKLLKAGMNVARFNFSHGSHSYHQETLDNLRTAMDNTGILCAVMLDTKSPVIRTGFLKEGKPIQLK
QGQEITISIDYKIQGDSNTISMSYKKLAEDLKPGDVILCSDGTISLNVLSCDKYLGLVRCRCENSALLGERKNVNLPGIVVDLPTLTEKDKEDIMQWGVP
NKIDIIALSFVRKGSDLIQVRKLLGEHSKSIMLMSKVENQEGVMNFDKILENSDAFMVARGDLGMEIPIEKMFLAQKTMINKANAHGKPVVTATQMLESM
TVSPRPTRAEATDVANAVLDGTDCVMLSGETAAGAHPETAVLTMSRICKEAEDFIDYDILHKKTLGMVSLPLSPIESLAASAVSTARSVFASAIVVLTRG
GYTAELVAKYRPSVPILSVIMPEIAECSDSVAHVARRGLIYRGIIPVVGCSARDSTEEMIRLAIGFAKTKGICKTGDSIVALHKIDGSSIVRIVSVE
>AtPKp4
MVGLDSSHLLRDKILCFSSRSHINNQHKKTSYALSLNHMKLPIQRTLAFALARGKGEAESFSRLEATFGDNTSTECTWSFDFPDSKDAMSHLKSEADLSG
SNGANNVASVIEKLNALRSHLLAAEKWNASQLHLCDSKYLECATNLVHYMALRSLDIEQLNSHLASLGLSSLDNNNLDVLAHLNASINLLMNDQNAVTES
WTNVYAtPKGKSTKKNDKGRVLSYKESLLGKLREGRSTHIMVTIGEEATLSETFITDILKAGTSVIRINCAHGDPSIWGEIIKRVRRTSQMLEMPCRVHMDL
AGAtPKLRTGTLKPGPCVMKISAtPKKDAYGNVVSPALVWLCLTGTEPPAHVSPDATISVQGQDFLAGLQIGDSIRLCDARGRKRRLKISKEFHVFNSTGFVAE
CFDTAYIESGTELSVKGKKGRRLVGRVVDVPAtPKESFVRLKVGDLLVITREGSLDEPSVTVPGAHRLTCPSGYLFDSVKPGETIGFDDGKIWGVIKGTSPS
EVIVSITHARAtPKGTKLGSEKSINIPQSDIHFKGLTSKDIKDLDYVASHADMVGISFIRDVHDITVLRQELKKRKLDDLGIVLKIETKSGFKNLSLILLEA
MKCSNPLGIMIARGDLAVECGWERLANMQEEIIAICKAARVPVIMATQVLESLVKSGVPTRAEITDAANAKRASCVMLNKGKNIVEAVSMLDTILHTKLI
YKKSDSENLH
>AtPK10
MHSSHLLLEEPIRMASILEPSKSSFFPALTKIVGTLGAtPKSRSVEALSGCLKAGMSVARFDFSWGDADYHQETLDNLKVAVRSTKKLCAVMLDTVGPELQV
INKSEKAITLKADGLVTLTPNQDQEASSEVLPINFNGLAKAVKKGDTIFVGQYLFTGSETTSVWLEVDEVKGDDVICLSRNAATLAGSLFTLHSSQVHID
LPTLTEKDKEVISTWGVQNKIDFLSLSYCRHAEDVRQTREMLKKLGDLSQTQIFAKIENVEGLTHFDEILQEADGIILSRGNLGIDLPPEKVFLFQKAAL
YKCNMAGKPAVLTRVVDSMTDNLRPTRAEATDVANAVLDGSDAILLGAETLRGLYPVETISTVGRICAEAEKVFNQDLYFKKTVKYVGEPMTHLESIASS
AVRAAIKVKASVIICFTSSGRAARLIAKYRPTMPVISVVIPRVKTNQLKWSFSGAFEARQSLIVRGLFPMLADPRHPAESTSATNESVLKVALDHGKHAG
VIKSHDRVVVCQKVGDASVVKIIELED
>AtPK7
MEMLLGGQATNGALRSKTKIICTLGPVSRSVEMIEKLLKAGMNVARFNFSHGSHSYHQETLDNLRTAMDNTGILSAVMLDTKGPEIRTGFLKEGKPIQLN
QGQEITISIDYMIEGDSNVISMSYKKLAEDVKPGDVILCSDGTISLTVLSCDKSFGLVRCRCENSAILGERKNVNLPGIVVDLPTLTEKDKEDIIQWGVP
NKIDIIALSFVRKGSDLTEVRRLLGEHSKNIMLMSKVENQEGVMNCEKILENSDAFMVARGDLGMEIPIEKMFLAQKTMIKMANALGKPVVTATQMLESM
TVSPRPTRAEATDVANAVLDGTDCVMLSGETAAGAHPEAAVLTMSRICKEAEDFIDYDILHKKTLGMVSLPLSPIESLAASVVSTAQSVFASAIVVLTKG
GYTAELVAKYRPSVPILSVIVPEIAQGNDMEMSCSDSVAHAARRGLIYRRIIPVVATGSSARDSNKDATEEMINLAIGFAKTKGICKNGDSIVALHKIDG
SSVVKIVTVE
>AtPK8
MEMLLGGRATNGALRSKTKIVCTLGPVSRSVEMIEKLLKAETLDNLRTAMNNTGILCAVMLDTKGPEIRTGFLKEGKPIQLNQGQEITISIDYKIEGDSN
IISMSYKKLAEDVKPGDVILCSDGTISLTVLSCDKSFGLVRCRCENSTILGERKNVNLPGIVVDLPTLTEKDKEDIIQWGVPNKIDIIALSFVRKGSDLT
EVRKLLGEHSKNIMLMSKVENQEGVMNCEKILENSDAFMVARGDLGMEIQIEKMFLAQKTMIKMANALGKPVVTATQMLESMTVSPRPTRAEATDVANAV
LDGTDCVMLSGETAAGAHPEAAVLTMSRICKEAEDFIDYDILHKKTLGMLSLPLSPIESLAASVVSTAQSVFASAIVVLTKGGYTAELVAKYRPSVPILS
VIVPEIAQGNDIEMSCSDSVAHVARRGLIYRGIIPVVATGSSARDSNKDATEEMINLAIGFAKTKGICKNGDSIVALHKIDGSSVVKIVSVE
>AtPK4
MAMEQRAtPKTKIVCTLGPASRSVPMVEKLLMAGMSVARFNFSHGSYEYHQETLDNLRQAMLNTGMLCAVMLDTKGPEIRTGFLKDGKPIQLKQGQEITIST
DYDLKGDEKTICMSYKKLAQDVNPGMVILCADGTISLKVLSCDKEKGTVRCRCENTSMLGERKNVNLPGVVVDLPTLTEKDKQDILEWGVPNQIDMIALS
FVRKGSDLVQVRKLLGKHAKTILLMSKVENQEGVANFDDILINSDAFMIARGDLGMEIPIEKIFLAQKVMIYKCNFMGKPVVTATQMLESMIKSPRPTRA
EATDVANAVLDGTDCVMLSGETAAGAYPELAVRTMAKICVEAESTLDYGDIFKRIMLHAAVPMSPMESLASSAVRTATSSRATLMMVLTRGGSTARLVAK
YRPGIPILSVVVPEITSDSFDWACSNEAPARHSLIYRGLVPVLYAGSARASIDESTEETLEFASEYGKKKQLCKTGDSVVALFRTGNAIVIKILTVK
>AtPK2
MSNIDIEGILKELPNDGRIAtPKTKIVCTLGPASRTVSMIEKLLKAGMNVARFNFSHGSHEYHQETLDNLRSAMHNTGILAAVMLDTKGPEIRTGFLKDGNP
IQLKEGQEITITTDYDIQGDESTISMSYKKLPLDVKPGNTILCADGSISLAVLSCDPESGTVRCRCENSAMLGERKNVNLPGVVVDLPTLTDKDIEDILG
WGVPNSIDMIALSFVRKGSDLVNVRKVLGSHAKSIMLMSKVENQEGVINFDEILRETDAFMVARGDLGMEIPIEKIFLAQKLMIYKCNLAGKPVVTATQM
LESMIKSPRPTRAEATDVANAVLDGTDCVMLSGESAAGAYPEIAVKVMAKICIEAESSLDYNTIFKEMIRATPLPMSPLESLASSAVRTANKARAKLIIV
LTRGGSTANLVAKYRPAVPILSVVVPVMTTDSFDWSCSDESPARHSLIYRGLIPMLAEGSAKATDSEATEVIIEAALKSATQRGLCNRGDAIVALHRIGA
ASVIKICVVK
>AtPKp2
MAQVVATRSIQGSMLSPNGGSVSTRSEKLLKPASFAVKVLGNEAKRSGRVSVRSRRVVDTTVRSARVETEVIPVSPEDVPNREEQLERLLEMQQFGDTSV
GMWSKPTVRRKTKIVCTVGPSTNTREMIWKLAEAGMNVARMNMSHGDHASHKKVIDLVKEYNAQTKDNTIAIMLDTKGPEVRSGDLPQPIMLDPGQEFTF
TIERGVSTPSCVSVNYDDFVNDVEAGDMLLVDGGMMSFMVKSKTKDSVKCEVVDGGELKSRRHLNVRGKSATLPSITEKDWEDIKFGVENKVDFYAVSFV
KDAQVVHELKKYLQNSGADIHVIVKIESADSIPNLHSIITASDGAMVARGDLGAELPIEEVPILQEEIINLCRSMGKAVIVATNMLESMIVHPTPTRAEV
SDIAIAVREGADAVMLSGETAHGKFPLKAAGVMHTVALRTEATITSGEMPPNLGQAFKNHMSEMFAYHATMMSNTLGTSTVVFTRTGFMAILLSHYRPSG
TIYAFTNEKKIQQRLALYQGVCPIYMEFTDDAEETFANALATLLKQGMVKKGEEIAIVQSGTQPIWRSQSTHNIQVRKV
>AtPK3
MAMIEQRAtPKTKIVCTLGPASRSVPMVEKLLRAGMNVARFNFSHGSHEYHQETLDNLHQAMLNTGILCAVMLDTKGPEIRTGFLKDGKPIQLKQGQEITIS
TDYDLKGDENTICMSYKKLAVDVNPGMVILCADGTISLLVLSCDKENGTVRCRCENSAMLGERKNVNLPGVVVDLPTLTEKDKEDIMQWGVPNQIDMIAL
SFVRKGSDLVQVRKLLGKHAKNILLMSKVENQEGVANFDDILVNSDAFMIARGDLGMEIPIEKIFLAQKVMIYKCNIQGKPVVTATQMLESMIKSPRPTR
AEATDVANAVLDGTDCVMLSGETAAGAYPELAVRTMAKICVEAESTLDYGDVFKRIMLYSPVPMSPLESLASSAVRTANSARATLIMVLTRGGSTARLVA
KYRPGMPILSVVVPEIKTDFFDWSCSDESPARHSLIFRGLIPVLYAGSARASHDESTEEAIEFATQYGKEKELCKTGDSVVALLRVGNASVIKILTVK
>AtPK1
MSNIDIEGILKELPNDGRTAtPKTKIVCTLGPASRSVTMIEKLLKAGMNVARFNFSHGSHEYHQETLDNLRTAMQNTGILAAVMLDTKGPEIRTGFLKDGNP
IQLKEGQEITITTDYDIKGDEKTISMSYKKLPVDVKPGNTILCADGSISLAVVSCDPNAGTVICRCENTAMLGERKNVNLPGVVVDLPTLTDKDVEDILK
WGVPNNIDMIALSFVRKGSDLVNVRKVLGSHSKSIMLMSKVENQEGVLNFDEILRETDAFMVARGDLGMEIPIEKIFLAQKMMIYKCNLAGKPVVTATQM
LESMIKSPRPTRAEATDVANAVLDGTDCVMLSGESAAGAYPEIAVKTMAKICIEAESSLDYNTIFKEMIRATPLPMSTLESLASSAVRTANKAKAKLIIV
LTRGGTTAKLVAKYRPAVPILSVVVPVFTSDTFNWSCSDESPARHSLIYRGLIPVLGEGSAKATDSESTEEIIESALKSATEKGLCNHGDAVVALHRIGA
ASVIKICVVK
>GmPK1
MATINLSSATTSLFQSKHRTKRIPRLPTIARITNHIEGTHLNSPNGSPILGNANNSLEVP
SNNYISLHSSDVRRKTKIVCTIGPSTSSRDMIWNLAQAGMNVARLNMSHGDHASHLQTID
LVKEYNSQFQDKVVAIMLDTKGPEVRSGDVAQPILLKEGQEFCFTTMRGVSTHDTVSVNY
DGFVNDVEFGDVLLVDGGMMSLAVKSKTKDLVKCEVIDGGELKSRRHLNVRGKSATLPSI
TDKDWEDIKFGVDNQVDFFAVSFVKDARVVHELKHYLKSHNADIHVIVKIESADSIPNLH
SILSASDGAMVARGDLGAELPIEEVPLLQEDIIRRCQIMQKPVIVATNMLESMINHPTPT
RAEVSDIAIAVRQGADAIMLSGETAHGKFPLKAVKVMHTVALRNESSVQSGVSYPSQLSS
HESHMGEMFAFHATTMSNTLNTPIIVFTRTGSMAILLSHYRPYSTIFAFTNEARIKQRLA
LYHGVMSIYMQFSNDVEETFSRALKLLLSKSHLHEGQHVTLVQSGAQPIWREESTHHIQV
RKVHG
>GmPK2
MSSLSFSVRLEDQHPLQGPEIRTGFLKQGKPIEIQRGQGITITTDYSIKGDENMISMSYN
KLAHHLSPASNILCADGTISFTVLECDKENGLVRCRCENSAVLGERKNVNLPGVDKEDIL
EWGVLIRLTSLLSFVRKGSDLVEVRNLLGKHAKSILLMSKVENQEGVANFDEILANSDAF
MVARGDLGMEIPIEKIFLAQKVMKHKSNIQGKPVVTATQMLESAIKSPRPTRAEATNVAN
TVLDGTDCVMLSGETAAGAYPDIAVQTMARICSEAESFIDSTDLFRRVIKTAPTPMSPLE
SMVSAAVRTAYCSNAALILVLTRGGTTSKLVAKYTPSMPILEETPLRHSLIYRGLIPVLG
TGSYGDSMTESTEETIELALSYAKKNDLCKTGDSVVALHRLESSTVIKILDV
>GmPK3
MENPIEKIFLAQKVMIHKSNIQGKPVVTATQMLESMIKSPRPTRAEATDVANAVLDGTDC
VMLSGETSAGAYPDIAVQTMASSNSSESFGEHGFGRMVVPEIITDSFEWFCSEETPARLS
LIYRGLIPVLDTGSYGDSMTESTEETIELTLSYAKKNNLCKPGNSVVALHRLESSTVIKI
LDVW
>GmPK4
MQSSPLLLEEPIRMASILEPSKPSFFPAMTKIVGTLGPKSRSVDVISQCLEAGMSVARFD
FSWGDPEYHQETLENLRAAIKSTKKLCAVMLDTVGPELQVVNKTEHPISLQADTLVVLTP
DQNKEATSNLLPVNFSGLSKAVKNGDTIFIGQYLFTGSETTSVWLEVSEVNGDDVTCVIK
NSATLAGSLYTLHVSQIHIDLPTLDNKDKEVISTWGAQNNIDFLSLSYTRHAEDVRHARE
FLSKLGNLKQTQIFAKIENIEGLTHFDEILREADGIILSRGNLGIDLPPEKVFLFQKAAI
YKCNMAGKPAVVTRVVDTMTDNLRPTRAEATDVANAVLDGSDAIVLGAETLRGLYPVETI
STVGKICAEAEKVYNQDLYFKKAVKFVGEPMTHLESIASSAVRAAIKVKASVIICFTSSG
RAARLIAKYRPTMPVISVVIPQLKTNQLRWTFTGAFEARQSLIVRGLFPMLADPRHPAES
KSATNESILKVALDHGKAFGIIKAHDRVVVCQKVGDSSVVKIIELDE
>GmPK5
MHSSHLLLEEPIRMVSILEPSKPNFFPAMTKIVGTLGPKSRSVEVISACLKAGMSVARFD
FSWDDPEYHQETLENLKNAIKTTKKLCAVMLDTVGAEMQVVNKSEKAISLEADGQVVLTP
DRGQEASSQILPINFDGLAKSMKKGDTIFIGQYLFTGSETTSVWLEVSEVKGQDVICTIK
NSATLAGSLFTLHASQVHIDLPTLTDKDKEVISTWGVKNKIDFLSLSYTRHAEDVRQARE
FLSKLGDLSQTQIFAKIENVEGLTHFDEILQEADGIILSRGNLGIDLPPEKVFFFQKSAL
YKCNMAGKPAVLTRVVDSMTDNLRPTRAEATDVANAVLDGSDAILLGAETLRGLYPVETI
STVGKICAEAEKVFNQDLYFKKTVKYVGEPMTHLESIASSAVRAAIKVKASVIICFTSSG
RAARLIAKYRPTMPVLSVVIPRLKTNQLKWSFSGAFEARQSLIVRGLFPMLADPRHPAES
TSGTNESILKVALDHGKASGVIKSHDRVVVCQKVGDASVVKIIELED
>GmPK6
MANIDIEGILKQQQPYDGRVPKTKIVCTLGPASRSVEMTEKLLRAGMNVARFNFSHGTHD
YHQETLNNLKTAMHNTGILCAVMLDTKGPEIRTGFLKDGKPIQLKEGQEVTITTDYDIKG
DPEMISMSYKKLPVHLKPGNTILCSDGTITLTVLSCDPDAGTVRCRCENTATLGERKNVN
LPGVVVDLPTLTEKDKEDILGWGVPNKIDMIALSFVRKGSDLVNVRKVLGPHAKNIQLMS
KVENQEGVLNFDEILRETDAFMVARGDLGMEIPVEKIFLAQKMMIYKCNLVGKPVVTATQ
MLESMIKSPRPTRAEATDVANAVLDGTDCVMLSGESAAGAYPELAVKIMARICIEAESSL
DYGAIFKEMIRSTPLPMSPLESLASSAVRTANKAKAKLIVVLTRGGSTAKLVAKYRPAVP
ILSVVVPVLSTDSFDWTCSDETPARHSLIYRGLIPILGEGSAKATDAESTEVILEAALKS
ATERALCKPGDAVVALHRIGAASVIKICIVK
>GmPK7
MASFGGELVLDSSSPRSGISNHLSSFSIPLPLIFEKQRSPLMKKIQGLQALHGAALCDIK
ASSSSSEKQFKKEHPNNKSVAVAVKKGDTIFIGKYLFTRSETASVWLEVSEEKGEDVTCL
VKMTATLSGSLFTVHVISTWGVRNNIDFLSLYTRHVEDIRHAREFLSKLGDRKQTHIYAK
IENTEGLQHFDEILREADSIILARGNLGIELPSEKAAIYKCNMVGKPVVVTRVVDSMTDN
LRPTRAEATDVAKQCWMEVMQFSLE
>GmPK8
MPDSALSLSDRVGSSSRQKVKVLSVLDTLPPIAETMSSVMMERHGVRPEHGSVEHGGGLS
HGKFGAKGNGRVIGPEQAVKLLQKVVAHILMGVGFEGAMEGSVEDFSEVMLDTVGTEMQV
VNKSERAISLEANGQVVLTPDQGQEASSEILPINFDGLAKKGDTIFIGQYLFIGIVQVSE
VKGQDVVCIIKNIATLVGSLFTLHASQIHIDLPTLTEKDQEVISSWGVKNKIDFLSLSYT
RHAEDVHHAREFLSKLGDLSQTQIFAKIENVEENYVILFLSVSDSQISIVREGGRTGLCC
RKRETVTWGWPLDELSYLKFFNQDLYFKRTVKYVGEPMTHLESIASSTVRAAIKVKASII
ICFTSSGRAARLIAKYRPTMNYLL
>GmPK9
MATRVVAEQKPKTKIVCTLGPASRSVPMIEKLLRAGMNVARFNFSHGSHEYHQETLDNLR
AAMENTGILCAVMLDTKGPEIRTGFLKDSKPIQLKQGNEITISTDYDLKGDEKTICMSYK
KLPEDVRPGMVILCADGTISFTVLSCDKQAGLVQCRCENSATLGERKNVNLPGVIVDLPT
LTDKDKEDILAWGVPNKIDMIALSFVRKGSDLVEVRKVLGKHAKNIMLMSKVENQEGVAN
FDEILANSDAFMVARGDLGMEIPIEKIFLAQKVMIYKCNIQGKPVVTATQMLESMIKSPR
PTRAEATDVANAVLDGTDCVMLSGETAAGAYPDLAVRTMAKICIEAESTLDYGDVFKRIM
EHSPVPMSPLESLASSAVRTANSARAALILVLTRGGSTAKLVAKYRPGMPILSVVVPELK
TDTFDWACSDEAPARHSLIFRGLVPVLSAASARASHAETTEEAIEFAMQHAKSKGLCHNG
DSVVALHRVGTASVIKILTVK
>GmPK10
MLDKRAATLFCATWPCVLFGKDGMMSMVVKSTTKDSVKCAVVDGGELKSRMPKVVHELKN
YLKSCGVDIHVIIKIESANSIPNLHSIISASHGTMVARGDLGAELPIEEVPLLQEEIINL
CCSMGKVVIVATYMLESMIVHPTPTRAEVSDITIVVREGSDGIMLSGETTHGKFPLKAMQ
VMHTVTLRTEATIPGGKMPPNIGQVLKNHMSEMFTYTMQP
>GmPK11
MAQVAASRSIQSTPLCPTSGSARDRAQNLLKPPSFASKVFPFVGNNNKRSKLSLRGLQIS
ARKSAPSEVIPVSPEDDPKIEEHLQHLRGVQPFGENSVGMWSKPTFRRKTKIVCTIGPST
NTREMIWKLAEAGMNVARLNMSHGDHASHQKVIDLVKEYNASHGDNVIAIMLDTKGPEVR
SGDLPQPITLMPGQEFTFTIQRGVGTADCVSVNYDDFVNDVEVGDMLLVDGGMMSMVVKS
KTKDSVKCEVVDGGELKSRRHLNVRGKSATLPSITEKDWDDIKFGVDNKVDFYAVSFVKD
AEVVHELKNYLKSCGADIHVIVKIESADSIPNLHSIITASDGAMVARGDLGAELPIEEVP
LLQEEIINLCRSMGKAVIVATNMLESMIVHPTPTRAEVSDIAIAVREGSDGIMLSGETAH
GKFPLKAVKVMHTVALRTEATIPGGQMPPNIGPVLKNHMSEMFAYHATMMSNTLGTSTVV
FTRTGFMAVLLSHYRPSGTIFAFTDEKRVQQRLALYQGVCPIYMEFCDDSEATFRRALNL
LQKQGMVKEGEEVALVQSGRQPIWRFQSTHNIQVRKV
>GmPK12
MPSSHLLLEEPIRMVSILEPSKPSFFSAMTKIVGTLGPKSRSVETISGCLKAGMSVARFD
FSWHDPEYHQETLENLKAAIKSTKKLCAVMLDTVGAEMQVVNKSERAISLEANGLVVLTP
DQGQEASSEILPINFDGLAKAVKKGDTIFIGQYLFTGSETTSVWLEVSEVKGQDVVCIIK
NTATLAGSLFTLHASQIHIDLPTLTEKDKEVISTWGVKNKIDFLSLSYTRHAKDVRQARE
FLSKLGDLSQTQIFAKIENVEGLTHFDEILQEADGIILSRGNLGIDLPPEKVFLFQKSAL
YKCNMAGKPAVLTRVVDSMTDNLRPTRAEATDVANAVLDGSDAILLGAETLRGLYPIETI
STVGRICSEAEKVFNQDLYFKRTVKYVGEPMTHLESIASSAVRAAIKVKASIIICFTSSG
RAARLIAKYRPTMPVLSVVIPRLKTNQLKWSFSGAFEARQSLIVRGLFPMLADPRHPAES
TSATNESILKVALDHGKSLGVIKSHDRVVVCQKLGDASVVKIIELED
>GmPK13
MSVSHSLQLRLFTPPPTAIPTHNHLPPPTLLLPRAAHRRFLSLRASFSPETLVSDNNGAP
SPPPPSDPSSIEVDSVTEAELKENGFRSTRRTKLVCTVGPATCGFEQLEALAVGGMNVAR
INMCHGTREWHKEVIDRVRRLNHEKGFAVAIMMDTEGSEIHMGDLGGASSAKADDGEIWT
FSVRAFDSALPQHTINVNYEGFAEDVKVGDELLVDGGMVRFEVIQKIGPDVKCRCTDPGL
LLPRANLTFWRNGSLVRERNAMLPTISSKDWLDIDFGISEGVDFIAISFVKSAEVITHLK
SYIAARSRDSDISVIAKIESIDSLKNLEEIILAADGAMVARGDLGAQIPLEQVPSAQQRI
VEICRQLNKPVIVASQLLESMIEYPTPTRAEVADVSEAVRQRADALMLSGESAMGQYPEK
ALTVLRSVSLRIEKWWREEKRYEAMLLPSVGSYFSEKISEEICNSAAKMANNLEVDALFV
YTKTGHMASLLSRCRPDCPIFAFTTTSSVRRRLNLQWGLIPFRLSFTDDMESNLNRTFSL
LKARNLIKSGDLVVAVSDMLQSIQVMNVP
>GmPK14
MHSSPLLLEEPIRMASILEPSKPTFFPAMTKIVGTLGLKSRSVDTISRCLDAGMSVARFD
FSWGDPEYHQETLENLRVAIKSTKKLCAVMLDTVGPELQIENKTDHPITLEADTLVVLTP
DQTKEAGSNLLPVNFNGLSKAVKKGDTIFIGKYLFTGSETASLWLEVSEVKGEDVTCLVK
NTATLSGSLFTAHVSQIHIDLPTLADKDKEVISTWGVRNNIDFLSLYTRHVEDIRHAREF
LSKLGDLKQTHIYAKIENIEGLKHFDEILREADGIILARGNLGIELPPEKVFLFQKAAIY
KCNMVGKPVVVTRVVDSMTDNLRPTRAEATDVANAVLDGSDAILLGAETLRGQYPVETIS
IVGKICAEAEKVHNQDLYFKKAVKYVGEPMSHLESIASSAVRAAIKVKASVIICFTSSGR
AARLIAKYRPIMPVISVVIPQLKTNQLRWTFTGAFEARQSLIVRGLFPMLADPRHPAESK
SGTNESILKVALDHGKAFGIIKPHDRVVVCQKVADSSVVKILELED
>GmPK15
MSHVVVTRSIHTSLTRPTSGSAHHRAQTLLKPPTFASKVFPQQRNNPSKVCSRSCLVNAR
KSAPTEVVPVSPEDDSKIEEELQHSRGMRQLGDTSVGMWSKPTFRRKTKVVCTIGPSTNT
REMIWKLAEAGMNVARLNMSHGDHASHQKIIDLVKEYNAQSKDNVIAIMLDTKGPEVRSG
DLPQPINLTTGQEFTFTIRRGVGTADCVSVNYDDFVNDVDVGDMLLVDGGMMSLVVKSKT
EDSVKCEVVDGGELKSRRHLNVRGKSATLPSITEKDWDDIKFGVDNKVDFYAVSFVKDAQ
VVHELKNYLKSCDADIHVIVKIESADSIPNLHSIITASDGAMVARGDLGAELPIEEVPLL
QEEIISICRSMGKAVIVATNMLESMIVHPTPTRAEVSDIAIAVREGSDAIMLSGETAHGK
FPLKAVKVMHTVALRTEATIPGGQMPPNIGQVFKNHMSEMFAYHATMMSNTLGTSTVVFT
RSGFMAILLSHYRPSGTIFAFTDQKRIQQRLALYQGVCPIYMEFSEDAEETFTRALDLLQ
EKK
>GmPK16
MVLKSMVASASDLSLVSVAGNSPLDFKNRVFGGRLISLGFRFNKGSKCKGNERFNFEVRA
AVEVGVERSKSKALEGGFGLDVVSEAELTVKGFAGLRKTKLVCTVGPACSSLEDLENLAL
GGMSVARLNMCHGTRDWHRDVIGKIKKLNEEKGFCVSVMIDTEGSQIHVVDHGAPSSVKV
EEGSNWVFTAEHFEGSRPFTVQTNYRGFSEGIEMGDELVIDGGMACFEVVEKTGNDLHCK
CIDAGLFLPGAKLSFWRDGKLVRGNNKLPTLSTKDWADIDFGIAEGVDFFALSFVNHADS
VKDLKNYLSSKSTKSIKVLAKIESSESLHKLEEIVRASDGIMVARGDLGVEIPLEQIPTV
QEDIIYVCRQLNKPVIVASQLLESMVEYPTPTRAEVADVSEAVRQYADALMLSGESAIGS
YAQKALAVLDMASSRMESWSREENRQNLVNYHQLGASLPECITEQICNCAVEMANNLGVD
AIFVYTKYGHMASLLSRNRPNPPIFAFTNDDSTRMALTLQWGVVPLLVDLSDDAESNISK
SVQLMKSRGLISQGDVVLVVSDVAPTRATPMAFQSIQVKTII
>GmPK17
MRSKWEINPSKQSLNAMVTCGDLGAELPIEEVPLLQEDIIIRYQSMQTPVIVATNMLESM
INHPTPRRAEVSDIAIAVRQGADAIMLSGETAHGNDTLYHFQIKEEASLEKVMKDDCNCF
PLKAVNVMHTVALRNESSVQSDVAHPSQLSSHESHMGEMFAFHATTTSNTLNTPIIVFTR
TGSMAILLSHYRPYTTIFAFTNEARIKQRLVLYHGVMPIYMQFSNDAEETFSRALKLLLS
KGHLHEGQHVTLVQSGAQPIWREESTHHIQVRKTLRTEVLVLSLGTGDGSEAKFCEWSEP
CHTWKFTYHT
>GmPK18
MPSSHLLLEEPIRMVSILEPSKPSFFSAMTKIVGTLGPKSRSVETISGCLKAGMSVARFD
FSWHDPEYHQETLENLKAAIKSTKKLCAVMLDTVGAEMQVVNKSEKAISLEANGQVVLTP
DQGQEASSEILPINFDGLAKAVKKGDTIFIGQYLFTGSETTSVWLEVSEVKGQDVVCIIK
NTATLAGSLFTLHASQIHIDLPTLTEKDQEVISSWGVKNKIDFLSLSYTRHAEDVRQARE
FLSKLGDLSQTQIFAKIENVEGLTHFDEILQEADGIILSRGNLGIDLPPEKVFLFQKSAL
YKCNMAGKPAVLTRVVDSMTDNLRPTRAEATDVANAVLDGSDAILLGAETLRGLYPIETI
STVGRICSEAEKVFNQDLYFKRTVKYVGEPMTHLESIASSAVRAAIKVKASIIICFTSSG
RAARLIAKYRPTMPVLSVVIPRLKTNQLKWSFSGAFEARQSLIVRGLFPMLADPRHPAES
TSATNESILKVALDHGKALGVIKSHDRVVVCQKLGDASVVKIIELED
>GmPK19
MEKMLGRNCGKLKTKIVCTLGPSSRSVEMLEKLLKAGMNVARFNFSHGTHSYHQETLDNL
RTAMNNTGILCAVMLDTKGPEIRTGFLNEGKPIQIHRGQEITITTDYSIKGDENMISMSY
KKLAHHLSPGSNILCADGTISFTVLECDKENGLVRCRCENSAVLGERKNVNLPGVVVDLP
TLTEKDKEDILEWGVPNKIDIIALSFVRKSSDLVEVRNVLGKHAKSILLMSKVENQEGVA
NFDEILENSDAFMVARGDLGMEIPIEKIFLAQKVMIHKSNIKGKPVVTATQMLESMIKSP
RPTRAEATDVANAVLDGTDCVMLSGETAAGAYPDIAVQTMARICSEAESFIDYGDLFKRV
METAPTPMSPLESMASAAVRTANCINAALILVLTRGGTTSKLVAKYRPSMPILSLVVPEI
TTDSFEWFCSQEAPARHSLIYRGLIPVLGTGSFGDSMTESTEETIQLALSYAKKNDLCKP
GDSVVALHRLESGTVIKILDVC
>GmPK20
MAQVVASRSIQSTPLCPTSGSARDRTQNLLKPPSFASKVFPLGENNNKRSKLRLRSLQIS
ARKSAPSEVIPMSPEDDPKIEEHLQHLRGVQPFGENSVGMWSKPTFRRKTKIVCTIGPST
NTREMIWKLAEAGMNVARLNMSHGDHASHQKVIDLVKEYNASHEDNVIAIMLDTKGPEVR
SGDLPQPITLMPGQEFTFTIQRGVGTADCVSVNYDDFVNDVEMGDMLLVDGGMMSMVVKS
KTEDSVKCEVVDGGELKSRRHLNVRGKSATLPSITEKDWDDIKFGVDNKVDFYAVSFVKD
AEVVHELKNYLKSCGADIHVIVKIESADSIPNLHSIITASDGAMVARGDLGAELPIEEVP
LLQEEIINLCRSMGKAVIVATNMLESMIVHPTPTRAEVSDIAIAVREGSDGIMLSGETAH
GKFPLKAVQVMHTVALRTEATIPGGKMPPNIGQVLKNHMSEMFAYHATMMSNTLGTSTVV
FTRTGFMAVLLSHYRPSGTIFAFTDEKRVQQRLALYQGVCPIYMEFCDDSEATFRRALDL
LQKQAMVKEGEEVALVQSGRQPIWRFQSTHNIQVRKV
>GmPK21
MANIDIEGILKQQPDDGRVPKTKIVCTLGPASRSVEMTEKLLRAGMNVARFNFSHGTHDY
HQETLNNLKTAMHNTGILCAVMLDTKGPEIRTGFLKDGKPIQLKEGQEITITTDYDIKGD
QEMISMSYKKLPVHLKPGNTILCSDGTITLTVLSCDPDAGTVRCRCENTATLGERKNVNL
PGVVVDLPTLTEKDKEDILQWGVPNKIDMIALSFVRKGSDLVNVRKVLGPHAKTIQLMSK
VENQEGVLNFDEILRETDAFMVARGDLGMEIPVEKIFLAQKMMIYKCNLVGKPVVTATQM
LESMIKSPRPTRAEATDVANAVLDGTDCVMLSGESAAGAYPELAVKIMARICIEAESSLD
YGAIFKEMIRSTPLPMSPLESLASSAVRTANKAKAKLIVVLTRGGSTAKLVAKYRPAVPI
LSVVVPVLSTDSFDWTCSDETPARHSLIYRGLIPILGEGSAKATDAESTEVILEAALKSA
TQRGLCKPGDAVVALHRIGTASVIKICIVK
>GmPK22
MHSGHLLLEEPIRMVSILEPSKPNFFPAMTKIVGTLGPKSRSVEVISACLKAGMSVARFD
FSWGDPEYHQETLENLKNAIKTTKKLCAVMLDTVGAEMQVVNKSEKAISLQADGQVVLTP
DRGQEASSQILPINFDGLAKSMTKGDTIFIGQYLFTGSETTSVWLEVSEVKGQDVICTIK
NSATLAGSLFTLHASQVHIDLPTLTDKDKEVISTWGVKNKIDFLSLSYTRHAEDVRQARE
FLSKLGDLSQTQIFAKIENVEGLTHFDEILREADGIILSRGNLGIDLPPEKVFFFQKSAL
YKCNMAGKPAVLTRVVDSMTDNLRPTRAEATDVANAVLDGSDAILLGAETLRGLYPVETI
STVGKICAEAEKVFNQDLYFKKTVKYVGEPMTHLESIASSAVRAAIKVKASVIICFTSSG
RAARLIAKYRPTMPVLSVVIPRLKSNQLKWSFSGAFEARQSLIVRGLFPMLADPRHPAES
TSATNESILKVALDHGKASGVIKSHDRVVVCQKVGDASVVKIIELED
>GmPK23
MATTRIEAEKKPKTKIVCTLGPASRSVPMIEKLLRAGMNVARFNFSHGSHEYHQETLDNL
RAAMENTGILCAVMLDTKGPEIRTGFLKDGKPIQLIQGNEITISTDYDLKGDEKTICMSY
KKLPEDVKPGMVILCADGTISFTVLSCDKQAGLVQCRCENSATLGERKNVNLPGVIVDLP
TLTDKDKEDILAWGIPNKIDMIALSFVRKGSDLVEVRKVLGKHAKNIMLMSKVENQEGVA
NFDEILANSDAFMVARGDLGMEIPIEKIFLAQKVMIYKCNIQGKPVVTATQMLESMIKSP
RPTRAEATDVANAVLDGTDCVMLSGETAAGAYPDLAVQTMAKICIEAESTLDYGDVFKRI
MEHSPVPMSPLESLASSAVRTANSARAALILVLTRGGSTAKLVAKYRPGMPILSVVVPEL
KTDSFDWACSDEAPARHSLIFRGLVPVLSAASARASHAETTEEAIEFAMQHAKSKGLCHN
GDSVVALHRVGTASIIKILTVK
>GmPK24
MVLKSMVASASDLSLVSVAGNPPLDLKNRVFGSRVISLGFRFNKGSKWKGNERFNFKVRA
AVEVGVERSKSKALEGGFGLDVVSEAELTVKGFAGLRKTKLVCTVGPACSSMEDLENLAL
GGMSVARLNMCHGTREWHRDVIRKIKKLNEEKGFCVSVMIDTEGSQIHVVDHGAPSSVKV
EEGSNWVFTAEHYEGSRPFTVQTNYRGFSEGTEVGDELVIDGGMACFEVTEKTGNDLHCK
CIDAGLFLPGAKFSFWRDGKLVRGNNKLPTLSTKDWADIDFGIAEGVDFFALSFVNHADS
VKDLKMYLSTKSTKSIKVLAKIESLESLHKLEEIVQASDGIMVARGDLGVEIPLEQIPTV
QEDIIYVCRQLNKPVIVASQLLESMVEYPTPTRAEVADVSEAVRQYADALMLSGESAIGS
YGRKALAVLDMASSRMESWSREENRQSLVSHHQLGESLPECITEQICNCAVEMANNLGVD
AIFVYTKYGHMASLLSRNRPNPPIFAFTNDDSTRMALTLQWGVVPILVDLSDDAESNISK
SVQLMKSRGLISQGDVVLVVSDVAPTRASPMAFQSIQVKTII
>GmPK25
MSQVVATRSIHSSLTRPTSGSAHHRAQTLLKPPTFASKLFGAQRNNPSKVCSRSCLVNAR
KSAPAKVVPVSPEDDSKIEEELQHLRGMQQLGDTSVGMWSKPTFRRKTKVVCTIGPSTNT
REMIWKLAEAGMNVARLNMSHGDHASHQKIIDLVKEYNAQSKDNVIAIMLDTKGPEVRSG
DLPQPINLTTGQEFTFTIRRGVGTADCVSVNYDDFVNDVDVGDMLLVDGGMMSLVVKSKT
EDSVKCEVVDGGELKSRRHLNVRGKSATLPSITEKDWDDIKFGVDNKVDFYAVSFVKDAQ
VVHELKNYLKSCDADIHVIVKIESADSIPNLHSIITASDGAMVARGDLGAELPIEEVPLL
QEEIITICRSMGKAVIVATNMLESMIVHPTPTRAEVSDIAIAVREGSDAIMLSGETAHGK
FPLKAVKVMHTVALRTEATIPGGQMPPNIGQVFKNHMSEMFAYHATMMSNTLGTSTVVFT
RSGFMAILLSHYRPSGTIFAFTDQKRIQQRLALYQGVCPIYMEFSEDAEETFTRALDLLQ
KQGMVKSGEEVALVQSGTQPIWRFQSTHNIQVRTV
>GmPK26
MHSSPLLLEEPIRMASILEPSKPTFFPAMTKIVGTLGPKSRSVDIISHCLDAGMSVARFD
FSWGDPEYHQETLENLRVAIKSTKKLCAVMLDTVGPELQIENKTDHPITLEADTLVVLTP
DQNKEASSNLLPLNFTGLSKAVKKGDTIFIGKYLFTGSETASVWLEVSEVEGEDVTCLVK
NTATLSGSLFTVHVSQIHIDLPTLADKDKEVISTWGVQNNIDFLSLYTRHVEDIRHAREF
LSKLGDLKQTHIYAKIENIEGMKHFDEILREADGIILARGNLGIELPPEKVFLFQKAAIY
KCNMVGKPVVVTRVVDSMTDNLRPTRAEATDVANAVLDGSDAILLGAETLRGQYPVETIS
IVGKICAEAEKVHNQDLYFKKAVKYVGEPMSHLESIASSAVRAAIKVKASVIICFTSSGR
AARLIAKYRPTMPVISVVIPQLKTNQLRWTFTGAFEARQSLIVRGLFPMLADPRHPAESR
SGTNESILKVALDHGKAFGIIKPHDRVVVCQKVADSSVVKILELED
>GmPK27
MSVSHSLHLRLFTPPPTAIPTHLPPPTLLLPRSAAHRRLPSLRASSSPEILVSDNNGAPS
PPPSDPSSIEVDAVTEAELKENGFRSTRRTKLVCTVGPATCGFDQLEALAVGGMNVARIN
MCHGTREWHKEVIDRVRRLNHEKGFAVAIMMDTEGSEIHMGDLGGASSAKADDGEIWTFS
VRAFDSALPQRTINVNYEGFAEDVKVGDELLVDGGMVRFEVIQKIGPDVKCRCTDPGLLL
PRANLTFWRNGSLVRERNAMLPTISSKDWLDIDFGISEGVDFIAISFVKSAEVITHLKSY
IAARSRDSDISVIAKIESIDSLKNLEEIVLAADGAMVARGDLGAQIPLEQVPSAQQRIVQ
VCRQLNKPVIVASQLLESMIEYPTPTRAEVADVSEAVRQRADALMLSGESAMGQYPDKAL
TVLRSVSLRIERWWREEKRYEAMLLPSVGSYFSEKISEEICNSAAKMANNLEVDALFVYT
KTGHMASLLSRCRPDCPIFAFTTTSSVRRRLNLQWGLIPFRLSFTDDMESNLNRTFSLLK
ARNLIKSGDLVIAVSDMLQSIQVMNVP
>OsPK9
MAAAAAEIVGSAAARMAAPAVRPAPPAAAAAAAPPQPRRAVAARSLRTSTSDRVAADLAL
GSNGSLSAQNIAENTADATSQVVSANSRRKTKIVCTIGPSTNTREMIWKLAETGMNVARM
NMSHGDHQSHQKVIDLVKEYNAKNTDGNVIAIMLDTKGPEVRSGDVPEPIMLEEGQEFNF
TIKRGVSTKDTVSVNYDDFINDVEVGDILLVDGGMMSLAVKSKTADTVKCEVVDGGELKS
RRHLNVRGKSATLPSITEKDWEDIKFGVENGVDFYAVSFVKDAKVIHELKDYLKSANADI
HVIPKIESADSIPNLQSIIAASDGAMVARGDLGAELPIEEVPLLQEEIVRTCRSMQKPVI
VATNMLESMIDHPTPTRAEVSDIAIAVREGSDAIMLSGETAHGKFPLKAVKVMHTVAQRT
ESSLYNPTTSPSLVAHPQALLNEEFSQSQLSKMFGSHATMMANTLCTPIIVFTRTGSMAV
LLSHYRPSSTIFAFTNEERVKQRLALYQGVVPIYMKFSDDAEETFSRAISSLLNAQFVKE
GDYVTLVQSGVKSIWREESTHHIQVRKVQG*
>OsPK3
MANIDMGKILAGLENDDARVPKTKLVCTLGPASRSVPMLEKLLRAGMNVARFNFSHGTHE
YHQETLDNLRQAMHNTGVLCAVMLDTKGPEIRTGFLKDGKPIKLTKGQELTVTTDYEIKG
DENMITMSYKKLPVDVKPGNVILCADGTISLTVLSCDPKAGTVRCRCENTAMLGERKNCN
LPGIVVDLPTLTEKDKEDILGWGVPNDIDMIALSFVRKGSDLVTVRQLLGQHAKRIKLMS
KVENQEGVVNFDEILRETDAFMVARGDLGMEIPVEKIFLAQKMMIYKCNLAGKPVVTATQ
MLESMIKSPRPTRAEATDVANAVLDGTDCVMLSGESAAGAYPEVAVKIMARICVEAESSL
DNEAVFKEMIRSAPLPMSPLESLASSAVRTANKAKAALIVVLTRGGTTAKLVAKYRPRVP
ILSVVVPVLTTDSFDWTISSEGPARHSLIYRGLVPLLAEGSAKATDSESTEVILDAALKS
AVQKQLCKPGDAVVALHRIGVASVIKICIVK*
>OsPK2
MAATAAAAHTLLHLAAPRKPSAGPPLPPATLRLPSRRLARLTASCSSGSGNNSAADFPNP
NGILVAPPSAAAVAAASSHIDVDVATEADLRENGFRSTRRTKLVCTVGPATCGADELEAL
AVGGMNVARVNMCHGDREWHRGVIRAVRRLNEEKGFAVAVMMDTEGSEIHMGDLGGAAAA
KAEDGEIWTFSVRSFEAPPPERTIHVNYEGFAEDVRVGDELLVDGGMARFEVVEKLGPDV
KCRCTDPGLLLPRANLTFWRDGSIVRERNAMLPTISSKDWLDIDFGISEGVDFIAVSFVK
SAEVINHLKSYIAARSRGSDIAVIAKIESIDSLKNLEEIIRASDGAMVARGDMGAQIPLE
QVPSVQQKIVKLCRQLNKPVIVASQLLESMIEYPTPTRAEVADVSEAVRQRADALMLSGE
SAMGRYPEKALSVLRSVSLRIEKWWREEKRHEELELKDVSSSFSDKISEEICISAAKMAN
KLEVDAVFVYTNTGHMASLLSRCRPDCPIFAFTTSTSVRRRLNLQWGLIPFRLSFSDDME
SNLNRTFSLLKARGMIQSGDLVIALSDMLQSIQVMNVP*
>OsPK6
MAQVVAAAGTAAAVAAVGRPLGGGGSGADALRPAARLSFAPRWCGGSAGAARARRESAVT
SVISRAPRLDAEVLPVSADDDADVKEEENFQHLKAIQQLATSANGVWSKPNVRRKTKIVC
TIGPSTNTKEMIWKLAEAGMNVARLNMSHGDHASHQKVIDLVKEYNAQTKDNVIAIMLDT
KGPEVRSGDLPQPIMLETGQEFTFTIKRGVGTETCVSVNYDDFVNDVEVGDMLLVDGGMM
SLLVKSKTEDSVKCEVIDGGELKSRRHLNVRGKSATLPSITDKDWDDIKFGVENQVDYYA
VSFVKDAQVVHELKDYLRSSNADIHVIVKIESADSIPNLHSIITASDGAMVARGDLGAEL
PIEEVPLLQEEIIRMCRSMGKAVIVATNMLESMIVHPTPTRAEVSDIAIAVREGSDGIML
SGETAHGKFPLKAVKVMHTVALRTEATMSGGETPANLGQVFKNHMSEMFAYHSTMMSNTL
GTSIVVFTRTGFMAILLSHYRPSGTIFAFTDQERVRQRLALYQGVCPVQMEFSDDAEKTF
GDALSYLLKHGMVKEGEEVALVQSGRQPIWRSQSTHNIQVRKV*
>OsPK5
MAVMEEQQEGAAGVMRRRPKTKIVCTLGPASRSVEMIGRLLRAGMCVARFNFSHGSHEYH
QETLDNLRAAMESTGILCAVMLDTKGPEIRTGFLKDGKPVQLKKGQEITVSTDYSIKGDD
NMISMSYKKLAVDLKPGSVILCADGTITLTVLHCDKEQGLVRCRCENTAMLGERKNVNLP
GVIVDLPTLTEKDKEDILKWGVPNKIDMIALSFVRKGSDLVEVRKVLGKHAKSIMLMSKV
ENQEGVANFDDILAQSDAFMVARGDLGMEIPIEKIFYAQKVMIFKCNIQGKPVVTATQML
ESMIKSPRPTRAEATDVANAVLDGTDCVMLSGETAAGAYPELAVRTMAKICLQAESCVDH
AAVFKSITASAPIPMSPLESLASSAVRTANSAKAALILVLTRGGTTARLVAKYRPSMPIL
SVVVPELKQTDSFDWTCSDEAPARHSLIVRGVIPMLSAATAKAFDNEATEEALGFAISNA
KAMGLCNSGESVVALHRIGTASVIKLLTAN*
>OsPK8
MATSAAAAASTLPYLVAAASSSAAARRRGAHRIRASSAAAEVEGAMDVVSEAELREKGFM
GLRKTKLVCTVGPACVGALPALARGGMGVARVNLCHGGRGWHRAVMREVRRLNEEEGFCV
SLMVDTEGSQLLVADHGGAASVKAEDGSEWLFTSKRTDESHPFTMHVNFDKFSEDILVGD
ELVIDGGMATFEVIEKVGNDLRCKCTDPGLLLPRAKLSFWRNGKLVERNFGLPTLSAKDW
ADIEFGIAEGVDCIALSFVKDANDIKYLKTYLSRKSLEHIKIFAKVESLESLKNLKDIIE
ASDGVMVARGDLGVQIPLEQIPAIQEAIVDLCRRLNKPVIVASQLLESMVEYPTPTRAEV
ADVSEAVRQYADAVMLSAESAIGAYPQKALAVLRAASERMESWSREENMQKLLPQHQLAI
ALPDRISEQICTSAAEMANNLAVDAIFVYTKYGHMASLLSRNRPNPPIFAFTDNANSRKS
MNLYWGVIPLQLPLSNNMEDNFNQTIKLMKSKGSVKSGDTVLVVADSDLNRPRAATSVFQ
SIQVRIVD*
>OsPK7
MAAAVRPTVKGSCSSGGHAGAGRGAGWAPRRRDRRRGGPRRGRSTRASSRRGRRRPRSGY
QSRVSRAEQVGPEIRTGFLKDGKPIQLKQGKEITITIDYSIKGDENLISMSYHKLAIDLK
PGSTILCADGTITLTVLSCDCEQGLVRCRCENSAMLGERKNVNLPGVIVDLPTLTEKDKV
DILQWGVPNKIDMIALSFVRKGSDLMLVRSVLGEHAKSILLMSKVENQEGVANVDEIIAN
SDAFMVARGDLGMEIPIEKIFYAQKVMIHKCNIHGKPVVTATQMLESMIKSPCPTRAEAT
DVANAVLDGTDCVMFSGETAAGAYPELAVQTMANICSRAELYLDYPFIFKKLSSEAPVPL
SPLESLASSAVQTANISKASLILVLTRGGTTARLIAKYRPAMPVLFVVVPELKADDSFNW
TCSDEAPARQSHCQGFDPNAEHRYTKGI*
>OsPK4
MHSTNLLLEEPIRMASILEPSKPSFFPAMTKIVGTLGPKSRSVDTISSCLKAGMSVARFD
FSWGDAEYHQETLENLKVAIKSTKKLCAVMLDTVGPELQVVNKSEASISLEENGTVILTP
DQGQEASSQVLPINFAGLAKAVKPGDTIFVGQYLFTGSETTSVWLEVSQIKGDDVVCVIK
NTATLAGSLFTLHCSQIHIDLPTLSDEDKEVIRKWGAPNKIDFLSLSYTRHVEDVRQARE
FLSKLGDLSQTQIFAKIENVEGLNNFDEILQEADGIILSRGNLGIDLPPEKVFLFQKSAL
HKCNMAGKPAVVTRVVDSMTDNLRPTRAEATDVANAVLDGSDAILLGAETLRGLYPVETI
SIVGKICAEAEKVFNQDLYFKRTVKHVGEPMTHLESIASSAVRAAIKVKASVIICFTSSG
RAARLIAKYRPTMPVLSVVIPRLKTNQLRWSFTGAFEARQSLIVRGLFPMLADPRHPAES
TNATNESVLKVALDHGKVSGVIKSHDRVVVCQKVGDSSVVKIIELDD*
>OsPK1
MHSTNLLLEEPIRMASILEPSKPSFFPAMTKIVGTLGPKSRAVDTISSCLKAGMSVARFD
FSWGDAEYHQETLENLKLAIKSTKKLCAVMLDTVGPELQVVNKSEAAISLEANGTVVLTP
DQGQEASSELLPINFSGLAKALKPGATIFVGQYLFTGSETTSVWLEVSEVKGDDVVCVIK
NSATLAGSLFTLHCSQIHIDLPTLSDEDKEVIRRWGAPNKIDFLSLSYTRHAEDVRQARE
FLSKLGDLSQTQIFAKIENVEGLNHFDEILQEADGIILSRGNLGIDLPPEKVFLFQKSAL
HKCNMAGKPAVVTRVVDSMTDNLRPTRAEATDVANAVLDGSDAILLGAETLRGLYPVETI
SIVGKICAEAEKVFNQDLYFKRTVKYVGEPMTHLESIASSAVRAAIKVKASVIICFTSSG
RAARLIAKYRPTMPVLSVVIPRLKTNQLRWSFTGAFEARQSLIVRGLFPMLADPRHPAES
TSATNESVLKVALDHGKASGVIKSHDRVVVCQKVGDSSVVKIIELDD*
>OsPK10
MQGANMLLDEPVRLTSVLTPVKPKVFPSLTKIVGTLGPNSHSVEVIQECLTAGMAVARFD
FSWMDASYHQETLNNLRKAAQNVNKLCPVMLDTLGPEIQVHNSTGGPIELKAGNHVTITP
DLSKAPSSEILPIKFGGLAKAVKKGDTLFIGQYLFTGSETTSSWLEVVETSGENVECLVT
NTATLAGPMFTLHVSKAHVSLPTLSDYDKEVISTWGLHNSVDIISLSHTRSAEDVRELRS
FLQSHGLQDTQIYAKVENTEGLDHFDEILQEADGVIISRGDLGIDLPPEDVFISQKTAIK
KCNLAGKPVIITRVVDSMIDNLRPTRAEATDVANAVLDGTDGILLGAETHRGPYPVDAVS
TVGRICAEAESVYNQLVHFKKLVKHVGDPMPHEESVASSAVRTAMKVKAAAIVVFTFSGR
AARLVAKYKPPMPVLAVVFPREGSDPTKWRSYGTTQARQCFAARGVYPLMASTEEAETGG
LTREEYGIKLAQNYGRSVGMLKPYDRLIIFQKIGDSSVVKIIECDSS*
>PKCYT1
MANIDIAGIMKDLPNDGRIPKTKIVCTLGPSSRTVPMLEKLLRAGMNVARFNFSHGTHEYHQETLDNLKIAMQNT
QILCAVMLDTKGPEIRTGFLTDGKPIQLKEGQEITVSTDYTIKGNEEMISMSYKKLVMDLKPGNTILCADGTITL
TVLSCDPPSGTVRCRCENTATLGERKNVNLPGVVVDLPTLTEKDKEDILEWGVPNNIDMIALSFVRKGSDLVNVR
KVLGPHAKRIQLMSKVENQEGVINFDEILRETDSFMVARGDLGMEIPVEKIFLAQKMMIYKCNLAGKAVVTATQM
LESMIKSPAPTRAEATDVANAVLDGTDCVMLSGESAAGAYPELAVKIMSRICIEAESSLDNEAIFKEMIRCTPLP
MSPLESLASSAVRTANKARAKLIVVLTRGGSTAKLVAKYRPAVPILSVVVPVLTTDSFDWSISDETPARHSLVYR
GLIPLLGEGSAKATDSESTEVILEAALKSAVTRGLCKPGDAVVALHRIGSASVIKICVVK
>PKCYT2
MAIENSNNVKRPKTKIVCTLGPASRSVPMVEKLLRAGMNVARFNFSHGSHDYHQETIDNLRQAMENTGILCAVML
DTKGPEIRTGFLKDGKPVQLKQGQEITVSTDYSIKGDESTICMSYKKLAEDVKPQSVILCADGTITFTVLSCDKE
KGLVRCRCENTAVLGERKNVNLPGVIVDLPTLTDKDKDDILNWGVPNHIDMIALSFVRKGSDLVEVRKLLGEHAK
NILLMSKVENQEGVANFDDILANSDAFMVARGDLGMEIPIEKIFLAQKVMIYKCNIQGKPVVTATQMLESMIKSP
RPTRAEATDVANAVLDGTDCVMLSGETAAGAYPDLAVGTMARICIEAESTIDYPDVFKRIMANAPVPMSPLESLA
SSAVRTANSAKAALILVLTRGGSTAKLVAKYRPGMPILSVVVPEIKTDSFDWTCSDESPARHSLIFRGLVPVLHA
GSARASHEESTEEALYFALQHAKTKGLCKEGDSVVALHRVGTASVIKIVTVK
>PKCYT3
MHSNHLLLEEPIRMASILEPSKPNFFPAMTKIVGTLGPKSRSVEAISACLKAGMSVARFDFSWGDSEYHQETLEN
LKASIKATKKLCAVMLDTVGAELQVVNKRETTISLTEDAIVTLTPHQGQEASNEVLPINFGGLAKAVKKGDTIFV
GQYLFTGSETTSVWLEVDQVNGDDVICVVKNSATLAGSMFTLHASQVHIDMPTLTDKDKEVISTWGVQNKIDFIS
LSYTRHAEDVREAREFLSKLGDLSQTQIFAKIENVEGLTHFDEILKEADGIILSRGNLGIDLPPEKVFLFQKAAV
HKCNMAGKPAVVTRVVDSMTDNLRPTRAEATDVANAVLDGTDAILLGAETLRGLYPVETISTVGKICAEAGKVFN
QDLYFKKTVKFVGEPMTHLEAIASSAVRAAIKVKASVIICFTSSGRAARLIAKYRPTMPVLSVVIPRLKTNQLKW
SFTGAFEARQSLIVRGLFPMLADPRHPAESNNATNESVLKVALDHGKASGVIKSHDRVVVCQKVGDASVVKIIELED
>PKCYT4
MHSNHLLLEEPIRMASILEPSKAGFFPAMTKIVGTLGAKSRSVEVLSACLKAGMSVARFDFSLGDTKYHQETLEN
LKSAIKTTKKLCSVMLDTAGPELTVLNKSEKPISLEADATITLTPDEGQEASSEVFPINFDGLSKAVKKGDTIFI
GQYLFTGSETTSVWLEVDQVKGDDVVCIVKNSATLTGSLFTLHAAQIHIDLPTLSDKDKKVISTWGVQNKIDFLS
LSFTRHAKDVREAREFLCKLGDLSQTLIFAKIEN
>PKCYT5
MHSTNLLLEEPIRMASILEPSKPTFFPAMTKIVGTLGPKSRSVEIISSCLESGMSVARFDFSWGDTEFHQETLEN
LRAAVKKSKKLCAVMLDTGGPELQVVNKSEHPISLQADALVVLTPDQDKEATPNLLPINFSGLSKSVKKGDTIFI
GQYLFTGSETTSVWLEVTEVKGEDVVCLIKNSATLAGPLYTLHVSQIRIELPTLTDKDKKVISSWAVRNKIDILS
LSYTRNAEDVRHAREFLSKLGDLNQTQIFAKIENVEGMGNFDEILGEADGIILSRGNLGIDLPPEKVFLFQKAAV
HRCNMAGKPAVVTRVVDSMTDNLRPTRAEATDVANAVLDGTDAILLGAETLRGLYPVETISIVGKICAEAEKVYN
QDVYFKRAVKCVGEPMTHLESIASSAVRAAIKVKASVIICFTSSGRAARLIAKYRPPMPVLSVVIPRLKTNQLRW
TFSGAFQARQSLIVRGIFPILADPRHPAESTNATDESILKVALDHGKTAGVIKPHDRVVVFQKVGDSSVVKIIELEN
>PKCYTp-a1
MSHAINFFVSSSSHSPATFTISRPSVFVSTGSLRVPVKKSLRSLVVKASAASDLDESQSSPVLVSENGSGGVLSS
VTKEYGRNNAVAPSADSSSIEVDTVTEAELKENGFRSTRRTKLICTIGPATCGFEQLEALAVEGMNVARINMCHG
TRDWHRMVIERVRRLNEEKGFAVAIMMDTEGSEIHMGDLGGASSAKAEDGEIWNFTVRAFDPPLPERTITVNYDG
FAEDVEVGDDLLVDGGMVRFEVIEKIGPDVKCRCTDPGLLLPRANLTFWRDGKLVRERNAMLPTISSKDWLDIDF
GIAEGVDFIAVSFVKSAEVIKHLKSYIKARARDGDIAVIAKIESIDSLRNLEEIIQASDGAMVARGDLGAQIPLE
QVPSEQQKIVQLCRQLNRPVIVASQLLESMIEYPIPTRAEVADVSEAVRQRGDALMLSGESAMGQFPEKALTVLR
TVSLRIERRWREQKRREVIELPSIASSFSDSISEEICNSAAKMANNLEVDALFVYTKNGHMASLLSRCRPDCPIF
AFTTATSVRRRLNLQWGLMPFRLNYSDDMESNLNKTFSLLKARGMIKSGDLIIAVSDMLQSIQVMNVP
>PKCYTp-a2
MAVVGDLALMGTKIKLIGKLEKRVFGVPLSSSPRFSFSQTRNLDVSKSRTAVRAVLQVEKIQSSGELKDGSLGFD
VVSERELKENGFLGLRKTKLVCTIGPACSIDELEKLAIAGMNVARLNMCHNSREWHQDVIRKIKKLNQEKGYCVS
VMIDTEGNQIQVDLGSSSSVKAEEASIWYFTTEKFEGSRPFTIQANYEGFSEGVNSGDEIVIDGGMATFEVIEKV
GNGLRCKCTDPGLLLPRAKLSFWRDGKLLGRDYDLPTLSTKDWSDIVFGISENIDFIAVSFVKDAEAIMHLRDYL
TTTSSKAIKVLAKIESLESLRRLEEIVEASDGIMIARGDLGVEIPLEQIPSVQKDITYVCRQLNKPVIVASQLLE
SMVEYPTPTRAEVADVSEAVRQYADALMLSGESAIGSYGMKALSVLRTTSTRMEQSCREENRQTLLHQRKLGASL
PDQIAEQICNCAVEMADNLGVDAIFVYTKHGKMASLLSRNRPNPPIFALTNDNSTQMALNLQWGVTPLLTDLSDD
MEGNVKKTVELIKAKGMIKKDDAILVVSDIIPISTAQTIFQSIQVMTIT
>PKCYTp-b1
MAQVVATRSIQSSFSSPSHGSLQSQVEKLKPPSFASKVLGRNERSNSCRAIRVNMPQIIARRSTRAEPQVLPVSP
EDVPKSEEQEKYLQAIQQLGDTSVGMWSKPTVRRKTKIVCTIGPSTNTREMIWKLAEAGMNVARMNMSHGDHASH
QKVIDLVKEYNAQSKDNVIAIMLDTKGPEVRSGDLPQPIMLKPGQEFTFTIQRGVGTADCVSVNYDDFVNDVEVG
DMLLVDGGMMSLQVKSKTEESVKCEVIDGGELKSRRHLNVRGKSATLPSITEKDWDDIKFGVDNNIDFYAVSFVK
DAAVVHELKNYLKSCGADIHVIVKIESADSIPNLHSIITASDGAMVARGDLGAELPIEEVPLLQEEIINICRSMG
KAVIVATNMLESMIVHPTPTRAEVSDIAIAVREGADAVMLSGETAHGKFPLKAVKVMHTVSLRTEATIVGGETPA
NLGQAFKNHMSEMFAFHATMMSNTLGTSIVVFTRTGFMAILLSHYRPSGTIFAFTNDKKVQQRLASYQGVCPIYM
EFLDCAEETFTSALSLLQKQGMVKEGEQVALVQSGSQPIWRLQSTHNIQVRKVTD
>PKCYTp-b2
MATLNLHTGGLHAALKSDAAAKSAASLDRLSSAKNIGDLFFSDLRFHRKRVNGLSQIVAVKSPDHIRGANNNVHA
SYDDDNSNFNVPLTSSSSPYSLGKESVYLNSPRKTKIVCTIGPSTSSKEMIWKLAEAGMNVARMNMSHGDHASHQ
KTIDLVKEYNAQFENKVIAIMLDTKGPEVRSGDVPQPILLKEGQEFNFTIKRGVSTEDTVSVNYDDFINDVESGD
TLLVDGGMMSLVVKSKTSDVVKCEVIDGGELKSRRHLNVRGKSATLPSITENDWDDIKYGVDNQVDFYAVSFVKD
AKVVHELKDYLKSCNADIHVIVKIESADSIPNLHSIISASDGAMVARGDLGAELPIEEVPLLQEDIIRRCQSMQK
PVIVATNMLESMIDHPTPTRAEVSDISIAVREGADAVMLSGGTAHGKYPLKAVHVMHVVALRTESSLQNSTSFPS
QSVAHKGHMGEMFAFHSSTMADTLSTPLIVFTRTGSMAIILSHNRPSSTIFAFTNNERVKQRLALFHGVVPIYME
FSEDAEETFSRAIKLLVNKSSVKDGQYVTFVQSGAQPIWGRHSTPHIQVRKVQS
>GhPK6
MEINNHHEGGFEMEKKPKTKIVCTLGPASRSVPMIEKLLRAGMNVARFNFSHGSHAYHQETLDNLRAAML
NTGILCAVMLDTKGPEIRTGFLKDGKIQLKQGQEITITTDYSIKGDETLISMSYKKLAEDVKPGMVILCA
DGTISFTVLSCDKQKGLVHCRCENSAVLGERKNVNLPGVVVDLPTLTEKDKEDILEWGVPNQIDMIALSF
VRKGSDLVEVRKLLGKHAKNILLMSKVENQEGVANFDDILTNSDAFMVARGDLGMEIPIEKIFLAQKVMI
YKCNIQGKPVVTATQMLESMIKSPRPTRAEATDVANAVLDGTDCVMLSGETAAGAYPELAVQTMAKICVE
AESTLDYGDVFKRIMEHSLVPMSPLESLASSAVRTANSAKASLILVLTRGGSTAKLVAKYRPGMPILSMV
VPEIQTDSFDWSCSDEAPARHSLVYRGLIPVLYAGSARASHEETTEEALEFAIQHAKAKGLCQNGDSIVA
LHRIGTASVIKILTAK
>GhPK26
MEINNHHEGGFEMEKKPKTKIVCTLGPASRSVPMIEKLLRAGMNVARFNFSHGSHAYHQETLDNLRAAML
NTGILCAVMLDTKAQLCVFAQPMSVIFYKGPEIRTGFLKDGKIQLKQGQEITITTDYSIKGDETLISMSY
KKLAEDVKPGMVILCADGTISFTVLSCDKQKGLVHCRCENSAVLGERKNVNLPGVVVDLPTLTEKDKEDI
LEWGVPNQIDMIALSFVRKGSDLVEVRKLLGKHAKNILLMSKVENQEGVANFDDILTNSDAFMVARGDLG
MEIPIEKIFLAQKVMIYKCNIQGKPVVTATQMLESMIKSPRPTRAEATDVANAVLDGTDCVMLSGETAAG
AYPELAVQTMAKICVEAESTLDYGDVFKRIMEHSLVPMSPLESLASSAVRTANSAKASLILVLTRGGSTA
KLVAKYRPGMPILSMVVPEIQTDSFDWSCSDEAPARHSLVYRGLIPVLYAGSARASHEETTEEALEFAIQ
HAKAKGLCQNGDSIVALHRIGTASVIKILTAK
