# Supplementary material for: Research Advances in Plant Pyruvate Kinase
Source: Int J Mol Sci. 2026 Jul 17;27(14):6346. doi: 10.3390/ijms27146346 (PMC13409958; doi:10.3390/ijms27146346)
Supplement: Supplementary file 1 [file ijms-27-06346-s001.zip › Table S2.xlsx]

## Sheet: Sheet1
Gene IDs corresponding to all genes used for phylogenetic tree analysis
Oryza sativa
OsPK1	Os11g0148500
OsPK2	Os07g0181000
OsPK3	Os04g0677500
OsPK4	Os12g0145700
OsPK5	Os01g0276700
OsPK6	Os01g0660300
OsPK7	Os03g0325000
OsPK8	Os03g0672300
OsPK9	Os10g0571200
OsPK10	Os11g0216000
Arabidopsis thaliana
AtPK1	AT5G63680
AtPK2	AT5G08570
AtPK3	AT5G56350
AtPK4	AT4G26390
AtPK5	AT3G04050
AtPK6	AT3G25960
AtPK7	AT3G55650
AtPK8	AT3G55810
AtPK9	AT2G36580
AtPK10	AT3G52990
AtPKp1	AT3G22960
AtPKp2	AT5G52920
AtPKp3	AT1G32440
AtPKp4	AT3G49160
Arachis hypogaea
AhPK1	AH03G12830
AhPK2	AH04G13530
AhPK3	AH05G03680
AhPK4	AH05G13650
AhPK5	AH05G23170
AhPK6	AH05G35890
AhPK7	AH06G16600
AhPK8	AH09G19790
AhPK9	AH09G24320
AhPK10	AH12G17690
AhPK11	AH12G35870
AhPK12	AH12G38480
AhPK13	AH14G17810
AhPK14	AH15G09160
AhPK15	AH15G32210
AhPK16	AH15G37050
AhPK17	AH16G20590
AhPK18	AH19G24990
AhPK19	AH19G30350
AhPK20	AH19G43420
AhPK21	AH00G00890
Glycine max
GmPK1	SoyZH13_01G183800
GmPK2	SoyZH13_02G067000
GmPK3	SoyZH13_02G067100
GmPK4	SoyZH13_02G153600
GmPK5	SoyZH13_03G170700
GmPK6	SoyZH13_05G000800
GmPK7	SoyZH13_05G076500
GmPK8	SoyZH13_05G088000
GmPK9	SoyZH13_07G210000
GmPK10	SoyZH13_08G215000
GmPK11	SoyZH13_09G112500
GmPK12	SoyZH13_10G061700
GmPK13	SoyZH13_10G163800
GmPK14	SoyZH13_10G185200
GmPK15	SoyZH13_10G209900
GmPK16	SoyZH13_10G235900
GmPK17	SoyZH13_11G041200
GmPK18	SoyZH13_13G130400
GmPK19	SoyZH13_16G135700
GmPK20	SoyZH13_16G154700
GmPK21	SoyZH13_19G000600
GmPK22	SoyZH13_19G175100
GmPK23	SoyZH13_20G023700
GmPK24	SoyZH13_20G122100
GmPK25	SoyZH13_20G150700
GmPK26	SoyZH13_20G174800
GmPK27	SoyZH13_20G196600
Gossypium hirsutum
GhPK6	KX369413
GhPK26	KX369414
Solanum tuberosum
PKCYT1	S53332	PGSC0003DMT400065094
PKCYT2	TC134535	PGSC0003DMT400028308
PKCYT3	TC141201	PGSC0003DMT400072411
PKCYT4	TC118783	PGSC0003DMT400006945
PKCYT5	TC135950	PGSC0003DMT400070265
PKCYTp-α1	TC135043	PGSC0003DMT400066112
PKCYTp-α2	TC159621	PGSC0003DMT400066113
PKCYTp-β1	TC149988	PGSC0003DMT400016844
PKCYTp-β2	TC134739	PGSC0003DMT400062238
