# Supplementary material for: Research Advances in Plant Pyruvate Kinase
Source: Int J Mol Sci. 2026 Jul 17;27(14):6346. doi: 10.3390/ijms27146346 (PMC13409958; doi:10.3390/ijms27146346)
Supplement: Supplementary file 1 [file ijms-27-06346-s001.zip › table S3.xlsx]

## Sheet: The genome version  
Websites for downloading the genome assembly version and its corresponding annotation files
Species	Genome Name	Download URL for Genome & Annotation.
Oryza sativa	Oryza_sativa.IRGSP-1.0	https://plants.ensembl.org/Info/Index
Arabidopsis thaliana	Arabidopsis_thaliana.TAIR10	https://plants.ensembl.org/Info/Index
Arachis hypogaea	A.hypogaea.genome	http://peanutgr.fafu.edu.cn/index.php
Glycine max	GWHAAEV00000000.1.genome (Gmax_ZH13)	https://ngdc.cncb.ac.cn/gwh/
Solanum tuberosum	Solanum_tuberosum.SolTub_3.0	https://plants.ensembl.org/Info/Index
Gossypium hirsutum	TM-1_V2.1	http://cotton.zju.edu.cn/download.html
