# Supplementary material for: Research Advances in Plant Pyruvate Kinase
Source: Int J Mol Sci. 2026 Jul 17;27(14):6346. doi: 10.3390/ijms27146346 (PMC13409958; doi:10.3390/ijms27146346)
Supplement: Supplementary file 1 [file ijms-27-06346-s001.zip › Table S4.xlsx]

## Sheet: S4 Promoter sequence
Promoter sequences used for cis-acting elements analysis
>SoyZH13_01G183800.m1
GCTTTCTCCAACTCAGATTCCACATCGTTAGTGGCTACACTTTGCGGTTTGTTTGGTTGTTGCACTCTTGTCTTTCACTCTTGTAACTTCTCCAACGCTGAACCTCCCCATTGCTTTCACTCAGCTTCCTTCCACCACCTTTGCTCTCCTCAAGGCGATTATTCCTTCCTAATTTCATCTCATCCAACAAACGCTTCATCTCCCTATTTTCCTTTTCCACAATCTCCAAATCTCTTCCCATCCAAAAACACATTCCCTTCAACAGCTGCAAATCAATTTCAGTTTCAAATTGTGCCAACCCGTGGTGGAAGATCCATGGGTGAGAATTCCGGGTGTTTTGTGGAGAGAGAAATGACCGAATTGGGGTTTGAGGTGGAGGAAGAAGGAAGGGTGGGTTGG…
>SoyZH13_02G067000.m1
GAGTTAAAAAACCTTGATGCTGCGGTCAAAATTGCTGTCGTGGGCTGTTTATTAAAGCCCTTTGGGGTCTAGTCTTTCTCACCCTCATCAAGCATGAACAGCTAAGTCTAGATACTGTCATGCCTCTTAAGTCTTAAATCCTTCCTAATTGTATATGATTTAGATTTCCTTGTCTGCATTTCTTGTACCATTCAAATATGCATATGTTTGTAAATATTTGCAAGAACAGAATAAACTTAAAAGTATTACTCTCTACTCAAATTGAGTGTGTCCTTTTTGTTTACCAATCTAAAAAGAAAATGAACATGGTGCCACAGATATGTTGAATTCCCGCGTAAACCATAACATGTTTTTAAATACAATAGCTCCTAAAATTACGAAAAATAACTTTCAGTATTT…
>SoyZH13_02G153600.m1
CTATAATTCTATGTGATGGATATTGTTGTGTGGTAGTTACAGGGGCGCGAGCACGAGTCCAGGTGTTGACTAGAACCACATTTTAGTAGGTATTGTATGTCTTGAAAGACATGCCATTTGTGTGATAGTTCACAAGGACTCACACATAAGTACCAGTGTGACAAGAAATTATATTATAGTACAAAAAGTGTGCATGAGAGACGTGTAAGAAGATGTGAATACAGGGTGGAATATGAAAAGTTCAACAAAAAGATAGTCGCATGGGGCGTCATGCTAGGAAGTTTTTTTAATGATCATAAGATGGTGGTCAATTGGCAATTTTTTGCACTGTGGGGTTTAGGAGGATGGTGTCCTCAGTTGTTTATGTGACTTGTTGAAGCCGAGAATATATCTCTAGCT…
>SoyZH13_02G067100.m1
CATATTTATATTTGTTTTTTCTTTTTCATAGAAAAAACTAAATTGACAAAACGTCACATTTTCAGGCAAAAAAAATATACCTTAAATCTTTTGTAATAACTAGTACAAACATGTGAGTTTAAGCCTAACTCAACCCTAAAAATTAAATTAAGAGATAAGAGTTGTCCCTCACTTATATATTCTAACTTGACTTTATCTTTAGCCGATGTGGGACTTGAATTTTTCTCAATAGCAAAAACAACACAACATAAAATAGAAAAAACACACAATTCAATGTTGTAAAGTTTCAAACCTTGGTATCCAACATGACAGCACAGAGAATGCCCAGTGTTGTTCAATGCAGTCCTGAGATTATCAAGTGTTTCTTGGTGGTAAGATTAAGAACCATGAGAGAAGTTG…
>SoyZH13_03G170700.m1
CCATGCTTCCCACTTCGTATTGGGATGAGTGTGTACCATATATAAGGATGTTCCAAGCTTTAATTCAAATTAGACAAGAATAAAATTAAACTAATTTGATATTTTTTAATTGAATAACTTGAATAAAGCCTCTTGTGATATTTTTTATTGAATAGTAGTAATTCTTTTTGTGTGGTATGAGAATGCTCAGAGCTTTAATTCAAATTAGAAAGAATAAGTTGGAATTGATTTATTTTTTGAATTGAATTCTAAAGCTTATTATTCTTTCCTATTTGAAAATTAAATAACTTTATACAAAGTAATTTTAACTACATGATTTAATTAAAGAAAGACACAATAGTGTCTCACATACTATGAAAGAAAAACAACCAGTTGAAAAGAGTTAAAATTTTCCATTTT…
>SoyZH13_05G000800.m1
TATATGTGAACCACTCAATTTAAATAATAGGTCTCACTTTATAAAAACAATGACAACCTTTGAGAACGCATGGTCCATACTCCATACATCGTTGGACCAAACTTTGTGACGTTGGCCAAATATGAAATATCTTGATGCCTATTCTTCGACTTCCATAATCTTGGTCACTGTTAGTTCGTCAGCTAGATCTTGCTTTCCATCACTACCTCTGTGTTTTGAATTGACTATTGAAGTAAACTAAATCAATAAATTATTCTTTTATTATAATTTTAAATATTCATTTCAGAGAGTTTTTTTTTATACTCTCTTAATTAAATTATTTTTGTTTTTTTTCTCCCCATATTTGTAAGATTAACAAAATGGTATAGAAACTCAAACGACGTCAACAAAACAACTAAT…
>SoyZH13_05G076500.m1
ACACGAACCGGATGACGAACGAAGAACACCGAACGAAGGATGATGTAGAAGTTGATTACGATCGCAATTTGGTAGCACCTCGACCTCGTTTTTCTCTTATTTCTTATTCTTCTCTCTGATTTCTCTCAAAATCTCTCAATGTTGAACCTTGCAACCCTTTACTTAGCCACCCTCACACCTATTTATAGCAAAAATGGCCTTAGGGGACATGGTAGCTTGCCTAGGCGAGTTGTTGCTTCATCCTGAAGTAAGCTGGCTCGCCCAGGCGAGCTGGTTCCTTCACCCCTAAGCAATTTAGGGGCCTAGGTGAGCCAGAGGCTAGCTTGGGTGAGATAGGGTCCAGAAAACTCCCTGAAATGACCCTTTTGACCCTCCATTTCAGTAACTTTCATATTCTTG…
>SoyZH13_05G088000.m1
CATGCCCATTTTTACATTTTAAAAAACTACATATATTTTTCTTTTATTTCTTCTTAAAACTTGTACATATCATTTTTAAAAATTTAAAAAATTAAATATATTTGTCTTTTGTTTAAATCTATACAAATTCTCCGATCTGTTTTTGGATAGAGAAATTTAATAAGATAATTCAATTTTTTAAAGAATTTTAATTATTTTTTAATTAAATAAGGTGTTTGAATAAAGAATTTGAAAATAAATTAAAATTTCAGTATTTTGTTAGGATATTTTAATTAACTTAAATATTAGGATTTTAAATTCTTTTAAAAATTAAAGAATTTGAAATTCATTTTGCGAACTCAGGACACAATGCAGATGTTCCTCTCGCTCCTTCCTCTCTTACAATAGTTCTCTCAGTCC…
>SoyZH13_07G210000.m1
ACGAAATGATCTTGTTTTGTTTGTCAGTTGAAAAGAAATGTCTTGATCAATCCAAGAAGCACTTTTGATAAACAGATTTGATCTTTATTTATATATTAATATTATAATAAAATGAAATAGAAATATATCAAAAGATACTAATTATAAGAAGTTGAAAGTGAAATTATAAAGTTATTAAATGATTATAATATAGATAAAAAAACATATTTGAAATGAGTTTAAATATGTTTTTTATCCATATAAGTTCATTCTTTTTAATTTTGGTCTTGTAATTTGTTTTTCATTTTTATTTTTTTAGGTATACATTTTTTTTTTTACTTTTTGCTTATGTAATATATTTTGTTATTTTTAGTTTCAAGTAAATTTATATTTTTTCAATATTGATCCCTATAAATGTGA…
>SoyZH13_08G215000.m1
ATTTCGATTTTAGTCACCCTTAAATTTATTTACGAATTTAGTCCCCCAATGATGTCGAATCCTGTAAATATGATCTCCAAGCCCAAATTTGAACGTTGATTGTCACAAAGAAACATTAATGACCACGTGTCACATTCTAATTGGATGATGAAAATGTTAGAACTGACTTTTGGATGCACCTTTTCATGTCCAATCAGAACGTGACACATGGTAGTCAATGTGAACTATCCTTAAGGAAATATAGATGCTCGTTTCCATCTTGGAGTTTTTTCAAATAATCCTTGTCAATCTTGTTTATCTAATCCCTTACCTGTTTCACTAGCTAGGTGCTCTCTAGTGTTGAACGAGCGAATTGTCATAGAGATTTGGTAGTAATTGCCAAAGGAATTTCGAGGCAGT…
>SoyZH13_09G112500.m1
ATATTAAATTACAAAAACTAAAAATATATTTAAGTCATAATAAATATATTCCTATAATGATTACACTTTATAAAAGAATTTGTTGATTAATTTGATCATTAATGAAAATAATATAAAACCTATGATTTATATGATCTTAAAATTATTCGGTTATCAATTTTTGAATTATTAATTAACATTTTTTCTAAATTGATAAAATAATAATATTTTATTCCTAAAGAATCAATGTTGTAGACAAGGTCATGATCACAATGAGATGACAGAAAAGAATTAGAAAAAGAGAAGTCACTATCATAGTTTATTAAGAGAAAAGTATAAAAAAATCCTAAAAATTAGAGACAATTATGAATAAGAAAAGTGTTCGCACCGTTTGACGTCCATTATAAAAATTGTTACCCT…
>SoyZH13_10G209900.m1
CCACAATCTCACTAATAAGTCCTCACTAATAAGTCTTTAAAAGGTCAATGTGATTAAAATTCTTTAATTAATGAAGTTAAAATAATTTAATGATAAAAACTTTGTAGGAATTAAAATGTAAATTTTAAGGATTAAAAAATTTACTTATTAAATATAAGAACTAAAAGAATAAGTTTAAAAAATATTAAACAAGTAATTAAATTTTTTTAAAAAGAGAGAGATTGAAACGTTGGAATATTTTAATAAAACAATAACATTTTTTTCCATTGAACTAAATATAGAACATTGTTTATTGTAAGCAATCTTAACTATTTTTTACTCTTTAAGTGATGCTTAGATCAAAAAGGGACAATCTCCCTTTTTGCTTTTTCTTTAAAACACACACGTGTGTATCTATAT…
>SoyZH13_10G061700.m1
AAGTTTATTAAATTCTCTCCTCTCATTTCATTCAAACCAAACAAACTTGTCATTTTGTTTTTACTGTATTACTTATTTATCTTACACCAAACAACCCAACATTCTACCTGATTTTAGTTTTATTTCTCTCTTTTTTAATTATCTTTATTCTATTTCCGTTGACTCTATTTTTTCGCATAACAAAACAAAATGTTTAAAGGAGGTCTCATCGAGTGAAAAAGTGGTGCATTATCTAGAAATCATGTTTCATTCAACTATCAAGCAAAATGAGAAAGAGAAGAATGCAATATGCTAAAACAAAAGGGTTATTGATGCGTTAAATATGTTTGCTAAAGGCAAATGCACCTTATGCGTAGTTACAGAAGACCTACATTTAGACATCGCATCCAAATGACTAAA…
>SoyZH13_10G163800.m1
AAAAAAATAGACACACAAGTAAACAATGTCCAAGACTAAGTAGGGGGTCTAGTCTAATAAGGGCCAAAGGGTGCTGTTTCGGACATTACTTTGATTAGACTAATGAAAGATTAAGAATAGACAAGTCCTCGTACTCATACATACATATTCAGCAACAAATAAATATAACATTAAACCCTTGAAGCAAGATTAACACATTAAAACAAAATATATCAATAAATAAAGTAGTAAAGTGATAATAGTAACCTCAAATCTTATATTTTTGTAGACGAGCTCTTACACGTTGCTACCTACAGTAGGGTTGGTTGTGACAACCTCACCCAAGTGCAATTTATAAAGGGTTGTGGTCTTTCCCGCGTTGTCCAATCCAACTACCACAATCTTATACTCCTTTGCAGG…
>SoyZH13_10G185200.m1
TCCCATAATTAAACTTGCTTATTTAAAAATTCATCAACAACAATTTATAATTCTCATGTAAGTAATTACATAAAAAACATTAAACATTCCTATACATACTAATTAAATCTCCGCAGTCATGACACATAATCATAATTAGTAAGTAAGCGCAAAATTTCCTTCATCTCAAAGGCTAAAAAAGTAAACAACAGCTTTGATCAGAGACCTATTTTTTTATTCATTTTCTTTTCCTGTTCAGTTTGCGTAACATTTTTTTTTAAGAAAAGGAAAACAATGTTGAATCTAGAATCAATTTGAACAAATTTTTTGTTTTTGGGTGGCTTGTGAGATTATATTTTTTTAGTATTTTTCATCATATTTATGGTTCTTTTAGATCAAACATCACTTGAATTTTATAAT…
>SoyZH13_10G235900.m1
TATACCAAATCTGCCTAAAAAATATAAATATTGATTAATTTAGTTTTGGATATTATAAAAAAAATCTAAATTCGGTAAGTATCAACTAATGTAATCCTGAAATTAGCACTGTTAACTAAATTGATCCTGAAAATAAAATGAAAAACAAAAACTAATCGATCACTTTAATATCTAAATTTAAATAATTATCGACCCAAATTTAAAAACTACAGTTTAATTTTTTGTATTCATATTTTTTAATTCATAATAACTATCATTTCATTTGATTCTTGAAATTATGAACAAAATCCTCTAAACAATTTAGGAACAAAATTAATTAATACTCCATATAACAAAATCAAACAAAGTTAATTGATCCACAAAATTAGAAATTAAAATAATCTACGATTAACATAAGAA…
>SoyZH13_11G041200.m1
TACACACAAATGATCATATTATAATTACACTTAAAACCAAAAGTGTAGCTAGTAACTACTGAAGATATCCTTCAACTAAAAAGTATAAGTAATCAACATTGTTAACATGAAACAAGGAAAATAAGCTGAGATTTTATACACATTTGCAAGGCAAGGCAAGGCAGACAAACTCAGAAAGCATTCAAAAAGTGGTAAGTGGTAACGACTAAGGACCTTTACTTTGCTAAGAGGTAGAGGTAGCAGCCTTAATGGCTTTCTCCAACTCAGATTCCACATCAGTAGTGGCTACACTTAGCGGCTTGTTTGGTTGTACTTTTTTCTCATCCTCTTGTCTTTCACTCTTGTAACTTCTCCAACGCTGAACCTCCCCATTGCTTTCACTCAACTTCCATCCACTTC…
>SoyZH13_13G130400.m1
ATGCATGTTATACAAATTCAACTTCTTCACAAATCAATTAATCACAGATAGATGGTAATTGACAAGCAATTAATTAAGATTTAGAATTATCAGTTCTAAACTAACAATAGGCATCCTGAAGAATAAATAATCGACTAAATAACAATTGGACTTCAATTATAATCAGAATTGGGGTACATAAGTATAAGTATAGCTAAATCATAATCCAAGCTTTAAGGAATCTGCCAACCACGGTTATCAAAAGGCGGAAAATTTCAATAGAAAACATAAAGAATACAAAGGGATAGATGTCCTCGTGCTTAAAACTCTATTTCAAAACAGAACAAAAGATCCTAAATTGAGGGTTCCAGTTTTCTATTTATATTGGCCAAAATGTAATTGTCTTTGTGAAGTCAGCAC…
>SoyZH13_16G135700.m1
GAGAGTCGAAAAATCGAAGACAAGACAATACGTGTATACGTGTATCCATCCCACCCGTTACAATTTCATCTTTTATCTTCTGGTTATAAGATTTCTCCATTTCATATACATAATGGCCTCGTCTCATCTTTTTCTCCAACTCCAAAACTTCTTGCTCTTTACTCCAAATTTCTCATCCACACAACCAAACTATCCCTTATGTATTTTTATTTGTTATCTCTATAAAAAAAATTATTTATTTATAATCTCCACGTTTATGTTTCAGTTGCCTGATTCTTTGCTAGTGGCCCAAAACATGCAAATTGTTGTACGCTATATTGTAGGAAGGAATGAAAGATTAAAAGCAAAAAGATAGAGCATTGTCCGCAGTTTTGTGCCATACGCCCCCTCGCATCACAC…
>SoyZH13_16G154700.m1
CTTTGGCATGTAAAGAACAGAGGGAGAGATAGCAAACCTTAACCTCGACAATGACATTGTGTTGTGTCTGAGTTTGCTCAAGTACGAGGTGAGGTGTGCCTCCAACGATGCTTCAAGTGTGACAAAGGCTATAGGGTTCTCAAAGCTCTTTCAGCGTGAACTCATCCATTATTGGCAACATAAAGTGGCCCAATCTTATTCCAATCACCAATACTCAAAATTTATGTGCTGTTTGGATATAATAAAATTATATTAGATGGAGTAGATTTGATTATCTTTAAATCAGGTTAGGATTAAAAAAAAGGTTAGGCAAATTAGATAGTGTTTGATTTAATTTTTTTATGCGATTTTAGTATTCATATTTCATAAAATTTGTAATTTTGTTTCAATTTTTTATTT…
>SoyZH13_19G175100.m1
ATTCCAGAAGATCTGCATCCTTATTTGAAGTCAAAATGTCAAAATGGTGATTTAGATCAAAGTTACAAGATAAGACTTTCTGTCTGAATTATGATTTAGGAAATTTTTTATCAAGAATTTAAGCATACCGTGTTATTTTATAAATGTAATGCTTAATGTGAATTTTATTTTATATTTTAGTAGATATTATTTATTTTGTAATAAATTTTATGTAAGCTTGGTAAAAAGAATCAAACAAATACTACAGTATTAATCAATGTGTATTTACTTATGTGAAGAACATTACAGCTTGAATCAATGCTTTACCGCACACCTTATCTTTGAAATACCATGTGCTGCTCATCTTACCTTTTCGTTTCTTCCCATGCTTCCCAATTCCTATTGGGATGAGTGTGTACC…
>SoyZH13_19G000600.m1
AATTCTTTTTTTTTTCTCTCTTTCCGTAGTATTGTATTGATAATAGTAATAATAAATTTTAAACATTATATTATTGATTTTAAAAATGAAATGATGCAATTTCAAATTTAAAAGTATAAAACTTTTTAAATTGCATTTTATCTTATAATTTAAGGTATAAAAATTATTTTAATAATTGCAATATTCATGCAATTGAAACAAGGGCTCCGTATTCGTTTTTTTTATAATAAAAAAATCCTTATTCGTGTGACTCGTTTTATGATCATAATATAATAAGATAAGGGTTAAATAAGAGTATAATTACTTTTTATATTATCCGATGTTGATGTGCCTTAACAATTTCTAAGGTAGTATATATATTATTTATTTTCGTTCAAAAAACATGTATGCAAGATAAGG…
>SoyZH13_20G174800.m1
AAAAAATATCATGCATTAAAAAAATTATATTGTTAAATTACTATCTGCTATTAGTTTATTGATTTTTATAAAATTATCTTAAAATGAGGGGCCAAAATTATATTCCAAAGTTAGACTAAAATTATAGTTAAGTTTATCTTCTTGAATTATTCAAAAAAGATTTTAAAATGTATCTTAAAATTAAAAATAATTATTATTTTAAAAATATTATTTTAACCCATTTTAAAAAATAAAGAATTAAATTAAACATTTTAACCGATACACAACCATATTCAATATCGAAAACATAAATAAGTAAAACTATATTTAAAAAATATTTTTTCTAGTCTTTTTTTATATGACTAGTTTAACTAATTTATCAAGATTAATAAATAGTTAGTTTATTTAATAATATTAAGT…
>SoyZH13_20G150700.m1
TAACGTAAGCACTAGCTGTACCAATTTCCAATCATCCTCACTAAACGTGCCACTGTAAACAAACAATTAAAAACACACAAATAAGTAAGTCTTCCAATTCTTTTCTTTCCATCCACACTCAACAATACCAAAAACACACAGCAGTTTGCAGCCTCTCACCGTTCCAAATTCTCGAGCGGTCTCTCTAGAAACGACACTATCACTGCAGCAACGTCACTGTTAGTCAAAGCAGACTTCAAACCCCAAAGATACTCCAGCTGCTGGGATATATCCGTGGAAGAAGGCTCGATCGGCATCGTAAGGAACACCAGAACCTTCACTGCGAAAAACAAAAAACATAACAACTCAACAACTACCAATTAACCAAATCCCAACACAACTTTATCAATAATACTAATA…
>SoyZH13_20G023700.m1
CTTCCTCCACTTCCTCCAGACTGAAATACTAAGCAACAAAAAATCAATATTTTGGACTAGAATATAAACAAATTTTAACTAATTCTTTCTTTTTTAATGATGGTATTTCTAAAATATCTTTTACTTAATTAGAGTTTTATTTCTAATAATCTTTTCTTTTTTTATCCTATGCAATTAATGTAAAAAATACTTTAGGAAATGGATTGACTTTTTTATTGATACTATCAATATAAAAGTATGTTAACTTATTTTCTTGATAGGTGTGAGTTAGTTTTTTATCTTCTTATATTTCAGTCCAGAGGGAGTATAGACATTGTAGCAATCATCAACCTTAAATTTCAGTGTCTGTTTATATGCAACCAGCAAAAAGATACCCAGAGAACTTTGCTAGTGTTTTTG…
>SoyZH13_20G196600.m1
GAATATTATTTTACTTTTCATTGCAAGATCAATGAACATATTTAAATACATTATTTTAGTTTAGTTACAAATCTTTGTGACATTTGTTTACAACTTATTTCTATTTCTATTTTTTTACATATTTCTATTTATATAATATCACTAGTACTCTTCTTCCCCAAAAAAGTATAAATAAATAGTGACATTTCTTGGTAAATTTACGTCAGAGGATCCTATTTAGAAATTATTTACGTAATAGGGTCTGTTTCTAAAGATTTAACGAGGAAGGTCTGTTCTGCATGGAAGTCGCAATTGCGATTGGCGATGAAGGCGGAATCGCCATCGCCGTTGGCGAGAAAGAAGATGACATGGACGTCCCGCCAATGGTGATGACGAGTTAGGCTGACGTGGAGGAGCGTA…
>SoyZH13_20G122100.m1
TATCAACCAATCTAATCCTGAAATTAGCACTATTAATTATTTTGATCTTTAAAATTAAGAAAACTAATCGATCACTTTAATATCTAAATTTAATCATCATCGACCTAAATTTAAAAACAATACTTAATTTTTCGTATTCATACTTTTTTAGGGTTAATTAAGTTTTAGTCTTTAATTTTTTTTTTAAATTTAATTTTTAATTCTTAAATAAAAATTTGACTGGTTAAGGTCTCTAAATTTATTTTCATTAATGATTTTTAATATTTAAATTTTTGTTTGATCAGTCAAAGTCCCTAAAATTTTAAAAATTACAATTTTAATCTCTAAACAAAATTTTAAACTCACTATTTTATTTATTTAATGAGATTTTAGAACTAAAAATCAAATTTTTCAAAAGTT…
>AH12G35870.1
ATATGAATAATGAGACAATATTAAACTCATTTAAAAAAATTTTGAAATAAAATAAAATATTAAAAATCAAATTAAAATTTAGTCCAAACATTAAAACCAAAATAATACTTTATCTATTCTAACAAATAGCAACATTATGAAATATAACAAGCACGGTGATTGAAATATGCATGCGGACAATAAAAGTATTGGGTTCGAGGAAGTACGAGTTTCTCTTGTTGGGAGGGAAGACTCCGTTTCGAAAGTTTCAATGTTTGTTATTTTAATGTTTGCTTTCTCAATGTAGTTTAATTTGTTGCATTACATAGTAAAGAGTGATGGGAAGAAAGTTAGAATAGGAAAGTTCCATTGAGTTAATGCTTCCTTCCATTAATATGACGGGTCCAATGTATGATTTAT…
>AH12G38480.1
AACTTATTAATAAAACAATAAAATAATTAGTCATTTAATAATATAATAAATTTTGTTTAGCTATGAAGTATATTCTTTGTGCAAAAATAGCAAATTTCCTTGTTTATAACTATTTTTTGTTTAACTTTTTGTATTAAACAAATCGTAACATAAAATCTAATAGCATAAAATGAATAGTATAATATTTATATATGATTGATTTTTGATGGAATCCAATTTTGAGATTTGAACTCATCATTACAGTCATTTAATTGTATAAATGAAATCATTAAGCAATAAAAATATAATACATGATGAAATAAAAATTCAATTGACATGGTTGTTATATGTCATTAACTCATTATTGTAAATGGATGGCTTTGTATCCTAATACAAAATGTCTCTTTCTCATTTAAAAAA…
>AH12G17690.1
GACTAGCGTCCAAATGCCCAAAGAGGACACCCTAGCCAGCATTTCACGCCCTAGAAGCCTCATAGCACGTGGATCTCATCAAAGCTCAGTCCAAACACTCACCAAGTGGGCTCCAGAAGTGAATTTTAGCACTAGATAGACTGTTTTACCCTTACTAATCATCTGTTTAGTATTTAAAGTGTATTTTACATAATCATTCAAAAAGATCTAGAATCATGCACACTTTACACATTTTTACTTTGTATTTTTCCTTTCAGTATCAGTTTCTAAACCTCCTAGGTTAAGGGGAGGAGCCCTGCTGAGTCCTATGAATTAATAAAAGTACTACTGTTTCTCTTCGATCCGTGTTTGATTAATTCTAAGATGTATATTCGTTCTTCATCAATATAAATGCGTTGA…
>AH14G17810.1
GCTCTGTTGTTAGGAGATGCAAGTCAAAGTCACGAACCAGAGGCCTAAAAGATTATACTTCAGCTGTCGTCTAATGACTACGTTGAATATCATGTAGACCGCTTGTGGTTGTCAGGCATGCAGATCTTGGCTAAGCGAGTAATGAAGATAGTGGGTGATTATCACGGGTCACCTCTTCATTCTGACTTAACTGAATTAAGAACGAGAGTATATCTTGGAGAAGAGACATGCGTGAATTGAAAGAGAAACAATAGTACTTCCATTAATTCATGAAGAACAGCAGAGCTCCGCACCTTAATCTATGAGGTGTAGAAACTCCACCGTAGAAAATACATAAGAGAAAAATGTCTTGGCATGGCCGTGTGGCCAGCCTCCCAATGTGAAAAATGACATAAGATC…
>AH15G09160.1
CGGCCTGCAGATCGAGCATATAAAAGGTGGGATCTTTATTCATCAAGCAACATACACAGAAAAGATCTTGAAAAGATTTTATATGGATAAGTCACATCCATTAAGTACCCCAATGATCGTAAGATCTTTAGATGTGAAAAAGGATCAATTCCGTCCTAAAGAAGAAAATGAAGATATCCTTGGTCCTGAAGTACCATATCTTAGTGCCATTGGAGCACTAATGTATCTTGCTAATAATACGCGACCCGATATATCATTCGCGGTGAATTTACTAGCAAGGTATAGTTCCTCTCCAACCAGAAGACATTGGAGTGGAATCAAGCAAATCTTTCGATATCTTCATGGAACGGTTGATATGGGATTATTTTATCCCTACGGATCCAAGTCACAACTAGTTGG…
>AH15G37050.1
ATGAAAAAAAATGAGAATAAATTGAATTTTCATAATTTGTTCTAATTTATCACCAAATAGAATATAAGAACACAAAATTTTGTGTCTCTTCATCAGTGTCTTGTTCTATCCTGTTCTCAGTGTCTTGTCCTGTCCTGTTCTCGGAAACAAACGCAGCCTAAACGTTTGGACGTAATTCAAAAGTTAAACATGATGAATGAATCACTCAATAAATTTAAATTATATTTTTTTAGTCTCATTTAACATGTGTATAATAAAAAATCAAATTTTACAATATCACTTAAAATAAATGTTAAAAGTGTTGAGACAAAAACACTGCCAAACTAACTAGTAAGCATACTACTAGTAGTATATCACATACCATAAAAGCTAAGAATACTTTTTTAGTGATAGAAGAAG…
>AH15G32210.1
TTATAGAATTATATTCTGATAATTATATTGTGTATCTTAGATGTTATTTTTTAAAAAAAATACTCAAATCTTAAGTAGAGATTAAAAAATTAGTTATAAAAAAGTGTCACCTAATAAATTGCTATATTTTCTATAGACATGGCAAATATTTTTAAATAGAGATTAAAAATTAGTCATAAAAAAGTGTCATCCTTCATTCATATCTTAAGAAAAGGATCTTGTTATGCATTTAAAGAATGAAAAATCCTACTGTGATAACACCAAAATTGTCATTAGGGAATGACATAGATCATCGATGTGGATTCCTCTTACCAGCAACAGGTGTCTAGAAAACAACATGTTATGCCTACGTTAGTTTTATTGTTCCCACTTCCCTGTATAATAAGGCAACATTTACAG…
>AH16G20590.1
CAAACAATAACATTATGTGGCACTTCACGTACCTCTGAATCTGGATATCATCAATCAACACTAATCGATCTTTCAATGCTCGAAACCAAACCAACATGATGAAACTTCTCCTGCAATCTGCCTTCCTAGGTGCAACACCAAACTAATCCAAGCATTCAGCCTCCAACGCCTCATAACTGCTCAGTGTCGGTCTCGTAACTGGCAAACCATTCGTCGGAAGACCAAGAATTAATGTCACATCCTCTAGTGTCATGGCACACTCACCAACCAGAAAATGAAACGTGTGCGTCTCAGGGCGCCATCTCTCGATCAGAGCATTAATCAATGTCGACTAACATTGGACAACTCCAATCTGTGAAACATGATAAAAGCCGGTGTCCCATAAATACCCCTCCACTA…
>AH19G30350.1
AACATACTAATAACATTTTGGTTTTATCAAAAAATAACATTTAAGACACATTAAAAAAATAACATTTAGCTAATCTATTATGTAAAGCCTCATTTTTTTATATGGATTCCCAGGATGTATTGTTTATAGTTATGGAGAGATTGTGGGCTTTTAATTAATATAAAGTATATTTTGTTTTTTAAATTTCAAAACACAAATTGGAGACACTGAATTGGGAAAAAAAACTAATGATGCGAATTGAGGAGAGTTGAATTTAGATTTTGGGAATTAACAAATCAAAAAGTTAGATTTGTGTAAACTCACAAATCGGAATGTCAGGTTTTATAAGTTCACATATTAGAAAGTAAATTTTGTGTTTTAAAAATTAAAAAAAAAGTTAGGATGCACTTGATTTGCTTT…
>AH19G24990.1
CGTTTTGGAAAAACGCTGGCAATTCTCCGCTGCTAAGTCCCGTCTCTTTTTTATATATTTTTATTATTTTTTGTTTATATAAATTTTTTTCTATTGTTTATTGTACTATATTTATGTTGTGTATACAATTTTTTATTTTTTTATTTAGTTTTTTTCGTATAAATTTTATTTACTTCTATAATATAATATTTATTAAATCCTCTAAACTCGTTGAAGGATTTACGAACACTCTAACCTTCTTTTTATTACTGAACATTACACCCTCACATGTGTTTTCATCAATTTTTTTTGGTGATGAACTAGCAAAAATACACTCTCAACCATCTCCCCAAAACCCTCAACTCAACTATGGCTCAATATACATTGTTCTCGTTTATTTATAGCCTCTTTTAGCACATA…
>AH19G43420.1
CGAGTTTAGCTAAGATGTACTAAGGGTACAAGTTAAGGTTATCAATTAGGAAAATTTATATTAAAAAATTAAAAAATTTAAATTTTCAATGCATTTATTATTTATTTATTAAAGTAAAAGTTTAAAAATTTATGCTAATAGTAGTCTTACTTGTGCCTTTAGAACACAAATTAGATAAATCCTAATCATTCTACATTATCTATAGCAAATGTAAAATTAACATTATGCATAGGCAGTTTGTGAGAAATTTTATAGGTTAAACTGATTTAGTGGTTGAATTGAATGGAATTGGCAGTGGAGAGCGGGTAGATTTAATGAACTCGGACAAAGTAGAATATCATCAAGTGGATCCTGAATTGGTGGATTCGGAGGATGAAGTTGTTGTTGGTGCACCTCCTG…
>AH03G12830.1
TATTTGTACCTCTTCTATTACATTCAATGAAAAAGAAACAATTAATTTATACTATTTTAGTTTATCTAAATGATTATCTATTATAATTAAAAATTTGTGTAATGAAAATTCAGATTCAATTTTATAAATATAACATTGTAAATTAAAAGACTTTAAAATAAGATAGAATAAGTATAAAATTTTGAACGAAATACATAAAAAAGTGTAGAAAAATTGCAGCAAAAAATAAAAAGAAAAAGGGAAAAATGATGAGTCTTTGAAAGAGATGTTATTCATTAAGGCCATGTTTGTTTGAAGGAAAAATGAAGGAAAGAAAAGGAAGTAAAAAAAAAATAAAAAGAAAAATGATTATTTTTCATTGTTTGGTTGAGAAGAAAAATGAGAGAGAAAGAAAAAAGG…
>AH04G13530.1
CTTCCTATGGATGATAGCAAGGGGTACTTGCAAATGATTCTGATACTTAAGTTAGTAAGAGTTTTAGGCAAATTTTTATAAATTGGTGAGGTATCTATAAGGGAAGTGAAAACTTGATTATTTATTACAAAATGTACACTTTTTTAATAATGGGTAGTTATGCTCCTAATATACGAGGAGTTAACCCATGTAGTGGTTGCTGATTTATAGATAATATCTGAGGAAGTGGGGTGATAAGATTTTTGTGGGAGAATGGATCCTCTCAATTTTGTTTTAATAATTGAAGGAATAAAGTGTGATCTCTCATTATTAATTTTATAAGTGAGACAAAAAAAAAATATGAAAGAAAGAGAATACAATGAAAGATTAGAAATTACATTTTACTCTCTCATTTTTTTA…
>AH05G23170.1
TAATTATTATTTAACTTCATCATTAACTAACTACAAATAATGTTATTAACTAAACAAACACACAAACAAATGCTAACTGCATATATCATTACATATCACGTAACTATTTGTTCACATCGATCAATATAAATTATTATAAAATTCTAATCCTTCGTGTATATCTAGGCAATTACGTACCTGCATTCATATACTCTAGAAATTTCGGAGCATACATGGCTTTCAAGTTCAAAACTCGCATAAAAGACGACTCCTCAAACAGATGTTTATTTGCGAGTGCATTTGTCACGTCAATTACATTTGGTACCACAGTGCCTTTACCTTGGTCTTCGTCTCCAGAGCCACTCTAATATGCTTAATAACAGAAATATCCTATATGAATGTTATAAGTATAATACCTTA…
>AH05G35890.1
CAATTTATTTTCTCAATATTTTTAAGTATAATTTTTACTATATAATATTAATTTCTCACAACTTTTTTTAACCCATCCACCACACATGAGCCACCAAAACTTTTGGAAAAGGACCAAGCGAAAAAAATACCACTTAACTCAAAATTTTAAGATAATAAGTTAATAAGTTTTTCATTTTATAAATTTTTTATTTTTTTTATTCTCTTTGATGTGAGATTAATTTTATACGCTCCTTACACTTAATATTAACATTTAATGTGAGAGACCAATGATTAATCTTTTCATTTAAATGTTTATTACTGACTGATAAATGACTACATATACATAAATTAGACCGTCTAATTCAAAACTTAAACACACGAATGAATTGATCACTCAATAAATATAAATGATTTTTTT…
>AH05G03680.1
GAGCAGACCCACCTTCCAGAAAGTTTCCTTTCCCCCAGCTGTCAGGTGTCTTGCTGGAGGGATGGAGATGTCGGGTTGGCCTTCTGATTCGGATTCGACGTGCTCGTCGGGTCGGCCATCCGAGCCGGAGCATCGTGCCAATTGGGCCGGGCCGAAACAATACTCAAAGACTAGCATTTTTAAATATACTTTTAACCCATAATTTTAAATATTAATAGTTAAATAATAAATTTGACCTTCTAGCATTCCTCAAATATAATTGCCTAAATTGGTAATGTAACAAAGATAGTAAATGAATAAAAGAAAATCAAAGATCACTATTCCATTCAATTCCTCTCCCGATCCATCTCTATTTGCATTGCATCTCAAAATTTTCAAATCCAAACAATGCAAGTTTTG…
>AH05G13650.1
CATCTTCAGCACATGAATTACTTGTAAAAAATAAAGTCTGAGTACCCGGATTATCATCAGTGTTTTGATGCTGATTTTCTGCAACGTGTGCTTGATTGTTATTCACCATTTTGAATCTGCAATCTACTACTTTGTGTCCATACTTTCCACAATGAAAACAGTTGAAATTGGTTCTTTCTTGATAAAAATTGCCTCGACCTCTTCCTCGGTTGACAGGCCTGAAATTTGTTTCACCTCTTCCTTGATTAGGTGGTGTAAAATTGTTGTAACTTCCTTGGTTGTAATTGCCACGACCTCTACCTCTAAAACTTCCTCTGCCTCTACTGTGAAAATTAAAACCACGACCTCGTCTTTCTTGTGTACGGCTTGATTCTGCAACGTTGTTGAAATTCACTCGAC…
>AH06G16600.1
TCTCGATCCCAGGTTCAATGTTCTTTTACTCTATGTTATTTCTTATTTTCAGTCATTTGAATGCTTGCTTGTATTAGTTATGTTGCCTAATTGGCCTATGCCACTTTCATGATAATTTTATTATTTAATGATATTTGAGGTATTTCAGTTTATGATTGTCCCTTTTTATTATTCCCAATCTGAAGATATTGTTATTCCAGTAGATTTAATTTCCTTCCTTTTGGTCTTGGTTAAGAAATCAGTAACTCAGGAGTTATCTTAGCTCAACATAATTGATAACTGTTATCTTTGCTAATTGAACTGAATTTCAATAATCCCAACCTTTTCTTAGGAAATAAATAGGATTCGAAGGTCAACTAATTAGTCCCTTGACTTTCCTTTGCTTTAGCAAAGGTCAAC…
>AH09G24320.1
CATGAGAGTCATAATCTTCATCCTGGATGGGACCTTCTCTTACAGTTCTTCCGGATCTTGTTACTCTGCATGCACTGGTATTTCCTTTCTTGTTATCACTATCTGGGTTCTTGGCTGGTTGAGAGGATGTTTTGGAATGATGTGGGGCTGTCGTCTCCTTATTGTTGGTTTTGGTTTGTTGAGGGTGGAGTTTTGTTGACTGCAAGGGAGTCTTTATGGGATGAGAGGTGGTCTTTAAGGCCTGATGTGTTAATTTGGTGGGCTGAGAATAAGGCTTCTTCGGCTTACTAGGCTGTGAGGTTGGCTTTGTGGGCTTACTGGGCTGAGCTTTGGGTTTACTGGGCTGTGAGGCTGCCTTAGTGGGCTCAGAGATTGGTTTTTTCGGCTGAGGGTGGTTCA…
>AH09G19790.1
GATGATCTTCAGTCCACATGAGCATGATGCTCCACAGGCACATGATAGAATTGGTTTAAACTCATCAAGTTCTTCCTAAATTCCCTTAAGTTTAGTGAAATATGCGGTGATGGATAGATCTTCCTACTTCATCGCAAACATCTCTTCTTGAAGATCAACTATCCGAAACAAATCACCTTCATAGAATCTGTGCTTGAGATCGTTCCAGAGTTTCGAGGCCACGTTACACCAAAGAACACTCTGAAGAATTTCTGTACTTAGAGAAGAATGCAACCACGATAGTACAAAGGTGTTGCATTTGTCCCGGGCTTCATAGGATGAGTCAGTTTTTTCAGTTTTCAGAATGCTTCCATCAATGAATCTCAACTTGTTCTTCAATTTGATGGATAGCCAAACCGA…
>AH00G00890.1
TAAGACACATTAAAAAAATAACATTTAGCTAATCCATCAAGTAAAGCCTCATTTTTTATAAGCCTCATTTTTTATATGGATCCTAGGATGTATTGTTTATAGTTATGGAGAATTTATGTGTTTTAATTAAATATAAAGTCGATTTTGTTTTTTAAATTTTAAAATATAAATTGGAGATATCGAATTGGAAAAAAAATTAATAGTTCGAATTGAGGGGAGTTGAATTTAACTTTTAAAAATTAACAAATTGAAAGATTAGATTTGTGTAAACTCACAAATTGGAGAGACAATTTTGTAAAATTTACATATTAAAGAATAGGTTTTGTGTTTTAAAAATTTAAAAAAGATTAGGATGTATTTGATTTGTGTTTTTATTTTTTTAATTTTATTTAGTGTTTT…
>GH_A03G0315
CTAATACCTCATTTATCTCCTAAAAATGCACAGATAATCTCAAGAATTATGGCATGACCAGTCTTTCTCGATCCACAAGCCTAATTCTACTAACCCCCTATTTTTGGGATGTGACAATATCATTCAATTTTTGTTGTCCCATATATGTCATAGAAAAAGAATCATGCAAGTTCTTATTTTTTTGTTGCCCCTGTTTTCAAAGTTTTCAACTTTTTTCATGTTTTTTCTGTTTTATTTCAAATTAGTCTTTAATTGTTTCCAAACTATTTTTAAGGTTTTATAAGTCGATTAAGGTCTATAAGTATATATATATGTTATGTTTAATGTGTGGATTGAATATTGGTATTTAAACTAATATTTAAATGGTTTTATGATGTCATTTGATTGAAGACAAGTAAA…
>GH_D03G1659
TAACAATGTTAATTTTATAGTGTTTAATTTGGGGTTTAGAGTTAACAATGTTAACTAGCTAATAATAGTAGCAATTAACTTTCNNNNNNNNNNNNNNNNNNNNNNNNNNNNNNNNNNNNNNNNNNNNNNNNNNNNNNNNNNNNNNNNNNNNNNNNNNNNNNNNNNNNNNNNNNNNNNNNNNNNNNNNNNNNNNNNNNNNNNNNNNNNNNNNNNNNNNNNNNNNNNNNNNNNNNNNNNNNNNNNNNNNNNNNNNNNNNNNNNNNNNNNNNNNNNNNNNNNNNNNNNNNNNNNNNNNNNNNNNNNNNNNNNNNNNNNNNNNNNNNNNNNNNNNNNNNNNNNNNNNNNNNNNNNNNNNNNNNNNNNNNNNNNNNNNNNNNNNNNNNNNNNNNNNNNNNNNNN…
>AT1G32440.1
ACATATTTTTTTTCTCTTTATTTTTTTTTGTGGAGAACTGAAGCACAACGTTACATTTGTCTAGTTGTATTTGTTTACTAATTTTTTTTTATAGCATTCAAATACAAATTATTTTTATTATTCTTGTTTTTGTTTGGAAAATTGCCGACAAGAAAAAGTTTAAATTATCACCACAATTGCATTTTTTCTTTTAATCTGGGTAGAGAATTGGAGTTGTATGTAAAAACTAATTTCAGTTACCCTATTTCTTACTAATAAGATTAAAAATATACTAATCGATAGATTAATAATTGTTAATTATCGATTTCGTTAGGAAATCACAAATTCAATCAAATAACAAAGGAACTAATAAAATCTGTTATAGAAGGGACATATTTTCTTGGTTTAACACCAAATGGG…
>AT2G36580.1
CTATCGCTCGGTTAGGAGGATACCGTGCGCCGGAACAGTCGGAGATCAAACGTCTCTCTCAGAAAGCTGACGTGTACAGTTTTGGTGTGTTGCTTCTCGAGGTTTTAACAGGAAAAGCACCCTCGATATTCCCGTCTCCGTCTAGACCTAGATCAGCGGCGTCGGTGGCTGTGGAGGAAGAGGAAGAAGCGGTGGTTGATTTACCGAAGTGGGTTAGATCGGTGGTGAAGGAGGAATGGACGGCAGAGGTTTTTGATCCGGAGCTTTTGAGGTATAAGAACATAGAGGAGGAGATGGTGGCAATGCTTCATATCGGTTTAGCTTGCGTTGTGCCTCAGCCGGAGAAGAGGCCGACGATGGCGGAAGTTGTTAAGATGGTTGAGGAGATTAGAGTTGAGC…
>AT3G25960.1
CGGCTATTTCCTAGTTTTCCGTACATGGAAACAATCATCACATTTAGGCGCTAGCTGCTTAATGTCACTCTTCCACGGCACTCCCGCCGTTATAATGGCTTCCCACGCGCTGCTCACAACTCCACGCGCCGACGTACACTCATTCGCTTCTCCCAATACCGCCGTGGAATCAAACGTACTCGACTTCAGCATGGCTTATTTCACCGTTGATCTTCTCCATTACTTAATCTTCCTCCCTAACGACTTCATCTTCATCCTCCACCACATTGCGACCCTATACGTTTTCGCCACGTGTAGATTCGCCGTCGGTCACGGAGCTCACGGGCTTCTCCTCCTCTTGATACTCGCGGAGGCGACGAGCGCGTGTCAGAACGTCTGGACGATCACCGGGTATAGAAA…
>AT3G49160.1
GTACACCTATTTATGAATGCACTAAAAAATATCAACCATTCTATTTGAGATAAATAATCACATTTGGTTTTATTTCGTTTGTAACAAACAGGATGAGTCTGAATATCCTATGATTCCACCTTTGCCGTCATACGGAGATGCAAGGTTTACTGGTTTAGTATACGGAAGTAACCTAACCGATGTTGTTATCACCGGTAAGCACAACAAAACTTAAATCATTAAAATGGTTTGATGGATATATATATATGAGATTGAATCAAAATTATATATTTAGTTTATAAGATCAAATTTGTTGTTAGGTAACAAAAGAACGACTAATGGACAAGGGAAGTCATGGTGGTTGAAGTATCGAAGTGGCGGTTTCAAGTCGATATCAAGACCTTTGTTGATCGAAATCAT…
>AT3G55650.1
GCATGGACAAGAACAAGAACAAGAAAAAGATTGTTTCCGCTTCATCTTCGTCCTCATCTCTTTCGTCATTCGATCATATATTTGGGCCAAGAGTCTCTTCTTCGTCTTCTTCATCGGCCACTGGATTGTTCAAATCCATCTTCCCACCACCCTCTGCAGTACGTCATCTCAAGATTTCAACATTTGTGGGATACGTTAATCATTGTAAACATCTGCATGTTACATATACATGGTGTTTAGGAGCTCTTACTTAATATATATATATATATATATATATATATATATATATATATATATATATATATATAACAATTAAGTTGAACTACTCTCTAACTTTCTCTTATTGTGAACTAAAAGGATCAGTTGGGGAGGCAAGTGGACTTTGCAAGTCAAGGTGGA…
>AT3G52990.1
GGAGTTAGGTTTTTTAGACTATTTGGTTTATGACAGTGGGTGAGACACAAAACATATATAAAGGATCTGTTTTCAGGTGAGCAAGTTAAGAAACATAAGGTGCATGAGTTATCTCTTATTGAACGTTTTGATATTTCATTGTATCATATGACAAATCCTTCTAGTTTTACGAACAATGTTAGAAAAATGTATGGGTAGTTTCGCCTACTTAAGAAAATATCGCCATATCAACGATGAATAGTCTGTATGATCAGAAACTTATGAATGTTGAACACTTATATATTGTACAATGAATAAGAGATGAATAACATTGAAAACATAATTTTTTCGCTAACAATGAAAGAAATGAATATTCAAAAAAATATTTCATCGTGTCTTGTGAAATGTAGTTAATTCTAA…
>AT3G55810.1
CCAAGACGAAAGCGATGCAGCAAAATAGAAGAAACTTAGTACTCCTCGCCGTCACGAACTTGCGTAATTTCTGATCTCCACGACGATACGCTAATGAACAAGCTCCCATCTCTTTACTAACTTCTCCTCCTCCCATCTAAAATCACGAATTCAAGTTTCCAAAAATAGATAAGCGTATGATTGAAGAAGATGAAGAAGAGAAAGACGTCTCAGAAGTCAACTGTGTCAAAAGCGAGTCGACTCAGTCTTCTTTAGTCATCATCGCCTTTTTTCTCTATAGGCGTATAATCTCGCAGATCAGACGACGAATTCTTTTCTGGTGTAGCACGGTGCACAGTAAGAGAAAACCATAATGCCACGTGTGATACTCACAACCGTCGACGTTTTCCTGATTCCATG…
>AT3G04050.1
CAGATGTCATCACTGCGCAGGCCCTCTTACGAAAAATCTGGTATATACCACAAAATTCATGTTGTTGATTGATGTCTACTTTTTCTCCTATTGTTTTGTTTTAGTGAAATTTGTATTTGTCGCCGAATTTATTTTCAGGAAACCAACGAATGGACTGTGGCTCCGTTTATCAGGGATAGCTTCTCTATGGTAAGTTAGAACCCAAAACAATTGATGTCTCTCTTGACGAAATTTTGTATTTTGGTGCTAAAAATCGACTCTTTTACACTATACCTTGCTAAGGCTAATAGTTGCTCAGAACAAGTTTCTGTTTTTTTGCTTGGATCAAATGGTTATTAGTCATTTATGATTTGTTATTGATTAATTAGATTGGATCAGCTGTTGGTGGTACTGCAAGTG…
>AT3G22960.1
CAGTAGGATGAGTAGTAACAACTTCACCCAAATGAAGTTTATAAAGCGTCGTCGTTTTACCAGCATTATCCAAACCAACAACAACAATCTTATACTCTTTTGCAGGAAACATCATGAACCAAAACCTCGACATGAATGCTCCCATCTCCTCCAATTTCTATCACAAACAAGATCCTAATCAAATAAAACACATCATTACTTTTACGATCAAATTGTTCTACAAACAGAGTGAAATCGAGAAACCCTAAAGATACATCCTTTAAATTGACCCATCAATTTTACAAACCCAAGTAATTGAATCAGAGAAGCCCAGATCAGATTTGGATACAACGATCCCAGATTCGATAAAGTTAACCAAATCTAAATTATATATATACAAATCGGGAAATTTGTGATCAA…
>AT4G26390.1
TGTGTGGGATGGCATCGAACTTGAGGGAGAGCCTGAAGAAGTTGAAGAAGAAGTAGTTGACCCGTTTGTGACAATAAGCGACGGAGTCATACAACATTTCGGTCACCCACAACATCATTTGAGACTTGACGAGAACACGAGCAGAGATTACGACGAGGATAAGTTGTGTCAAGCTTGCGTCATGCCAATCTATTTTGGTAACTTCTACTCCTGTACGCAATGCAATTATATACTCCACGAAGCATGTGCCAATTTCTCTCGCAAAATGCATCATCCGGTACATCCACATGTGCTCACTTTAGTGAACTCTGACGGTGCTATCAACGTTAGAAAAGAATGTGCAGCTTGTCCTTGGATGTGCACAACTGGTTTCTTCTATGAATGCAGTAAAGAAGATTT…
>AT5G08570.1
CTGTGGTGGATATGACCATAAAGTTTGCTGCTTTACGTTAAAATGAGTTAATAGTAACAGAGATGATGCTAGTGTTGATTATACTTGTCATTTGTTGATGTCACGTCCATGTAATTATGTATTGATATAATGAATGTTTTTGCAGTATAATCTCTATGATGGATCCACGCAGAAGTTGGGCAGCAAGATGGTTAAGAATTGGTATGTTTCAGCTCTGTTTCCTGATCATCCTCATTGTCTTTTAGAGTTTACTATACTGTGTAGCTTCTTCTTTCCGTTTCCTGTTATTCTTGTCTCACCATTATACTTTATAAATGGGGATATTAGTGCTGAATTTAACTGTGTTGTCTGCATCCATTTGAGCGGTAGCTGCATTCTGATTTGCTGTGTGTTTATGGC…
>AT5G52920.1
TCAGCATCAGCATCAGGATACTTAAAACCAAGTATAAACAAAAGAGGTTGTTATATTGTGTCATCTACCATTATATCCGCCTGACATAAACTGATTGATGAAATCATGCAGCAACTTCAAAACTTTGTCATTTGTCACAGACATTGGTCCATGTTCCCAGACAATCTTTTCGGTGGCTCCACGACCTTGCTGAGGCTTAAGCATTGTGCTTTCCGTAGTAGAAGGTATTCCCTTTAGTACAGCTTTAGTGCCATCCTATCAAAAATCTCATTCAAGTTACATAACTATTTACATAAACCTAAAATTTTAAGCATCATTGCGAGAAACAATACCATGGTAACCCGGGTGAATGTCCCACCAAATTGTGAATGACGCTGATTCATATTATTGAGTCTTGCA…
>AT5G63680.1
GATTAGTGATTTAGCTTTTAAGAGTAATTTTTAGAAAGTTCAGTGTTAGAGCTTATTAGTGGGTTTGTGTTCTTTTTGTTAGTTGATATCTTGATATTCCTAGCTACTGATATCAAGATTGTTTTGCAGTATAATCTCTGTGATGGATCCAAGTAGAAGCTGGGCGGCTAGGTGGTTAAGAATCGGTATGTTGATCGCTTCCCTTAACTATCGACTTGCTTATTCCATCAATGTGTTCTTATTATCCCATCATTATACTCTATTTACTAAGGAGATTACTGTTACATTTATTAACACATCTCTGTATTAAAGAACGACCATGAGATCTCCAATGAAAGATTACATTACAAGATTTGTGTGATTCTCTGTTTCTAGAGGCCTAAAATCTGATATAAATTG…
>AT5G56350.1
GTAAGAATAATCTTAGCAATTTAATGTCACATCCATTCTTTATTAACATTACTATCAGCTATTAGAATTATATATCTGATGCATTTACTGTTATTACCTAAATAATGCTGTAGGTATACTTACAAAGTCTGCGCATATAAAGAAGCAACACAAGAGGAGGGCTATTCGAAAACTCGGTTAGGGTAAGTGTCATGCCACTTTATCTTTTCTGTGCATGCTGATCTCTTTCATGATACAGATAACTAATAACAAGGAATTGGTTCGCAGATGATAATTAAATATGAGTGATTATTTTATCTGTGCTTATTTTGTCGCTTCCTTATTTTGTTTAATGGAATTTGCTAAAATAGGGAGTGGGACAAATTTGAGAACTCTTACCAATTCATGTCATATACCAAC…
>Os01t0660300-01
ATAACAGATGAGTAATTTAAAAGAAAAAAGTATTCAAAACTTGCTAATAAAACTTTATCCTTTAAATAGCAATGAAAGAGTACATATAGAGACACATACTATGCTGCAAGAAAAATAGAGCACATGTAGAATAGCAGCGTCCGATTTTTTTTCAACTTAGATCGGTCGACCGCTCCGAAAAAGTTTGGGACTAAACTCGGCCTTGGTGCACACGCGACACTCATTACGACTGTGGGCTTGTTTAGTTCACGAAAAGAAAATTTCTGGGTGTCACATCGGATGTTTTTGACCAGATGTCGGAAGAAGTTTTTAGATATGAATAAAAAAACTAATTTCATAACTCGCCTATAAACCGCGAGACAAATCTTTTGAGCCTAATTAATCTATCATTAGTATACG…
>Os01t0276700-01
GCTGTGGGGACATATTATTTATTATATTAACTTTAAACAGCTATACGTCTATACCACTATTAAACACGAGAGAAAACGAAATGCTCCACCGATTTTTTTTTTTAAAAAAGGGCTATTTTTATCGAACTGACAACTGAAGCACTATACATTTGCAAAAATACAAAAACGGTTGTAACATCATGGTGCCAAACTTGATATTTGTACGATGGAGATTGAAATCAAAAGAGTTCTTTTAATCATATCCGAAATGCATAAGCCATTTGCGATTTTGTTCTCCCACCGACCTTTTTTTTTTTTTTGGGTTCAAAGACGTTCAAAGTTTCCAACAAAAAAAGAGGACGAGAAATTCCCCCGTGACTCCAACTCTTCTAGAACGAGACGCATTTAATTTCTGCGTGT…
>Os03t0672300-01
AGTTGATTTCAGAGATCAGTGATGTGGAGCAAGAAGATATCACTGATAAGGGAGATGTGATCGATGATGGGTTCTTAGCAGAGGAGCTTAATGTTGAGATGCCGGAAGAAGACGCTGAGATGTCACAAGAAGTTTCAGGTAGCAATGGTGAAGAGATGGCATCCTTCAGTCAGGATCTGGAGCCCTCCCAACCTGCAGGAGAAGCTGAGCCACTAGAGAACATTGAAACTAGCACTTCTTCCTTGAAGCAGGATGTTCAGACTGATGATTCTGAGGGTGATCGTGCTGCCGACGGAGAGGAGAGCCCAGAGGCGGATCATGGAATGAAGTCAGAATTGGGGATGTGGCCAAGCTACCTGGACAAAATCTCAAAGCCTGCTGCTGCTGGCGCAGCTCTGG…
>Os03t0325000-00
AGATTACAGTACGTACCGGTGCTACGCGTGACGGGAATCATAGACAAGCTGAATCAAAAGAAGAGAGGAGTATTAGGCCTTCCAAAATTTAAGGATATGCAAAATAAGTCACCTGCTCTTATTAGCAGCAATCGCCTTCTCCTGCCTTAAGCATGTTGATACAAAGTCAGGCCCTTTAAAGACAAGAAATCACAACGGTTATATGTAAGCTGAGAGCAACTGGTTAACACTTCAACCAAGATTTATAAGCATTATAAAATGGTTAAATATTCTATGGAGAAACGCCTAAAAAGATAATTAGTTCCCCATAAAACCAAGTGGTCCATGTGACTTATACGCACGAGAGCGTATTCTATTCGCAAAAGCTTTCCATGTATATCAACTAGCAAATATTATAGA…
>Os04t0677500-01
CAAAAAAAAGTCAAACCCTAAGTTTCCGTGTCCAATTTTGACTGTCCGTCTTATATAATTTTTTTTTATAATTCGTATTTTTATTATTGTTAGATGATAAAATATAATTAATATTTTATACGTGACTTGTCTTTTTAATTTTTTTTATAATTTTTTTAAATAAAACAGACGGTCAAACGTTGGGCACGGAAACCAGAGTTTGTCTTTTTTTTTTTGGACGGAGGGAGTATGTACTACCTGCTTCTGTTTTGCTGTAAAATTATTTTATTTTCTTCGATGTTGTTGTCAAGGTCGACGGTGACTGTTCCAATTCTAGAACCATGCCTACGAAACAAAAATGATCGTCAAACGGATTGAGAAATTCCAAACTCAACAGAACCTTCTCCTCTTGTAACAAAG…
>Os07t0181000-01	+
TTAAATTATGTCTCTATGCATTCAAGTTTAGGTTTCATGTAATGTTAATATTCTAGATTGGCTCCTTGTCCTTGGTGAAATGGTGGCTGAGTTCTTGGCATTAGAAGGTCATTTATTTGGCTGTGTTTTATATTTATCATAGCATGTGTGGTTTGTTGTTGACTTGTCGTAGCTGTTTATTTACACTGATCTTAGGTTCTACTATCATTTTTTGTCTGGTTTATTCTGCCATTGATATTTCATTTGCTGTATTGCCCTTAGTGTTTTTAGTGGGATACTTGTTTAGTCCTCAACCATTTGGAGACTTCAATCTCTTGGTGCCTTTTGTTCTAACTGAAAATTCCTGTTGATTCATTGTAGGAGGAGGCTGCTAAGGTTAAGGCTGCAGGAAAGGCATGG…
>Os10t0571200-01	+
TATGAATTTTCCTAGAATTTTTTGTGATAATTTTTAGTTGGTGTACACGGTGTGTACACGCGAGGGCCTGTGTGCATAGGATACGCTCCCTTTATCTTGATTGGACTTAGCCATTCTGTCACCCATGTTTGAAATGTCCATATGGCTGTTTTTCTTTTAAAAATCAATCTCATGGTGCAGCTTCATTAGGAAGCTAAAACAGGCATTGGCTGTTTATCAATCTACAAAGCTGTGCACTGAATTGGTGCACAAATATTTTTAAGAATTTCAGGGTAGAACACAGTCAATGCAAACCTTCCTTGAATTAACTGAATAGTTTAATTGTCCAAGCATCTTTCTCCTACTGGGGCTCAAGATGTGTTCCAGGATATTGCACCCTCATGGTTGAGTAGTTTTTTG…
>Os11t0148500-02
ATTGTATTTTGGCATTGCCTTTTTTCTGAGAGAGACCTCTCTCCTCAAATTTCTGTTAAAAATTTGTTGCACGATTAAAATTATCATGGCCAAATTTTGATTTTCCTGCATGATCTAGTTGCAAACTGTGTTTTACGTTTGGGTACATTTGTCTACATTTTTTGAATGGAATATTGGAGTTCATCGTTGAATTTGCTACTGTCATAATATATCATAATATAGTGCATAGTTCTTTTCTTCTCATATACAAGTTGGTTTGTGTATAATGCAAGCATGTCCAACTGCTCAAGAAGCAATTGAGGTTTGCAAGTATTTGTGGTTGACGAATAGCATTTTGCGTTCCTCCGTGAATTGTTAACTCCAGTCTGAGAGGAAACCGGAGCCTTGCAAATGGGTCAT…
>Os11t0216000-01	+
CGGGAGAGGGATGGGCCAACGGCCCAACAAAGAAAAAGGAGGGAAAAGAAAAGAAAAAGAGAAAATGGATTTTCCTGGGATTAAAAATATTGCACTTGCTCAATTTTAATTGGTTAAAATTATTTCCAAGGCTCTGAAAATTCCACTAAAAATCATGTTAATGTATTGGAGCATGGGGAACTCAAGAAAAATTCCACCACGCCGAATTCGATTATTAAATCCATTTATTAATTAGGGATTTAGCTCTAGGTTAATTAAGATAATTTCTTCGGGCAATTTATTTAACCAATTTTTAAATCAAGAAAAGGGGGGGAAACTTCAGGGTGTGACATAAACCCATCTCGTCAAAATCCTGAAGCACCAAAATCCCCCTACCTGGTGTGCCACTGTCGACGTTTG…
>Os12t0145700-01
TCACGCCGCAGCCGGAGCAGAGGCCATCCATGGCCGACGTGGTGCGGATGATCGAGAGCATCCCGGTGGATCAGTCGCCGTTCCCGGAGGAGGACAGGGACATCTCCACCATGTCGCCGTCGATCGGCATTACCACTGACGACGGAGATGGTCGTCTCAGCTGCTAGCTCATCATCATCCTCCTCCTCATTGATCTTCTTTTCTGAATTCTGAACAACTCTGCCTGCTGCATTTTTTCTGATTTCTGAAATGATGCTCTGCTCGATCTTGGCATTCTGAAGTCTGAAATTGCTACTGCAGCTGGTATTATCTTGAGCTGCTTTTCACTTCTGCTGAAATGTCGAATTGTCGATGTGCCTGTGCTTGGAAGATGGTGCTTGTGTTCTTGTAAGATAATTT…
>PGSC0003DMT400028308
TTGCAATATACTAAATTTACTATTTGTTTTGAATATTAGTGTGAAGCATGAACCGGATGATTTCGGTACTAGGAAATGGGTAATATTCTTGTTATTTCATCCTTAAGTGTGAAGATAATATATGCATGAAAAGCTCATCGGTTATTTGCTTAAATTATTTTTGGGAGGGTTTTTCCGTCATAAGTTGAAATTCCGCGCTATATCAATTTTGACATCACATAAATGTTAAATGGGCAAGATGCACATCCTTAACTATATTTTTTTTCTTTTATGAACCTAATCCCTCTACTAAACTATAATCAATATGGCCATAGTAAATCTCTTTTAAATGTCACAAGTATTTAATTAGTTTCTTGTTTAAGTGGTAGTATCCTTTCGAAATGGTCGCTACAATACCAG…
>PGSC0003DMT400066113
TCATATTAAACTTCACGGGTCTAAATTTGCTACGAAAGTGAGTAGACTTATAAATTTTAATGCACCATATGATTTAAATGGTAACCCCAAAATCGAGTATATGTACGCCCCTATATAACACGATCCCATTTAACCAAAAAAAAAAAAACAGGATCCTTTTTTTCTTGTTTTCTCTGTCTTGAAAAATAACACGTTCATTAAATGGCCCTAAAGTTTGTCTGGCTGAGATTGGCCAATAGAAATAGACCGTTAAGTTAGGCCAACTATTACCTATTTGTAGCGCCCGTTTCATCTGTTTCAAACAACTTTATAGACATCTGAACTGTCCCTACTTCTACTTCAACTTTATACAGGACAGACAGACATTGGACCCCTCTACTACTAGGGTTTTACTGTTTT…
>PGSC0003DMT400066112
TCCTTGGTTTCGCTTTTGTTTGTTCATTTGCTGCTGACATGCACATTTGGTGTTTGAATGTTTAAAATTTTGGTAAAGGGCCAAAACTACCCTTAAACTATTCTAAATAGCTTAAATATACCCTTAAACTATATTTCGGCTAAAAAATGTCCTTCATGTAAAAAAATGTGTTGGTCCTGAATCTGGTAAAGGGGTGCTTTTGATGAATTAGAATTTTAATTGCAGTGTAAAAATAGTGTATTTTGTTCTTTGGACTAATTCATGGTTTCCTTGTTCTTTATTTCAGGTGGTGTCCATTTTGGTAGGTTAGTATATTTGTACAGTGTTTGATCCTTTGTAGAAGTTCTTGGAAGAAGTCCAGCATGTACAGAACTTAGGTTTATGTAAAGTCCTAAGTTT…
>PGSC0003DMT400016844
TTTCTCATGGTGAGCCAAGATATTTAAAAACATTGCTAATTTTTCGCTGCTTGACATACTTTTACTATCGGTCAAACCTCCAATATCCTTTAGTTAAGAGAACTAAAGTGTGAAAGGCATTTCTATCCATTCTTAACTTATCGATACATACACTACCATTATCATTATGATATAGTGTAAGTGAGAAATGATTTTCGGAACTCGAACACTCATACGATACCTAACCTCACGTCTGTTTCGACATCGTCTTCTTAGAGAATGACCATGACTAGCCATGAAAAGACAAATAAGGAGAACAAGAACTTGCTGAAACAATATCTCCACAAGAATAATATATTCAATACCTGATAATGGTTTGAAGATACCATAATAACACCTATATTTGCCATAAAAATAAGA…
>PGSC0003DMT400065094
TTTAACAAGCATCTTTTTCTTACATGTCGCCTCTCTCTGCTTAGCACTTTTCCTACTTATCCCTATAAAAAGAAAAGCAGCTAATTGTGTTTTGTGTTTAGTTTCAGACCTTATAGTTGAATCTGGCAAAAGCACAAGAAACAAACAGTAGAACTAAAATCTTGAAGGGGTGGTTTAGCTTGATCTGTAGCTTTTGTTAGTGACTGGTGAGGTCCTTTTCCCCATTTATTTGGCTATGTTATACTTGTGGAAATCTTTGGTTTGTTGTAAAGTTTTCATTTTGGTGATTTTGGTCATTTGGGTATGTGATTTAGTGTTATTTTTGTTGATCTGTAGCTTCTCCTGGTGACTGGTGAGAACTCTTTTTTGTTTTTTTGTTTTTGGCTATGTTATGCTTCT…
>PGSC0003DMT400062238
TGTATTGTAAAAGATTTCACTAGGCGTAGTCACATTTAAATAGAAATGAAAATATAATGGACCGGGCCTATTCTAATTTGGAATTGGATCAGCATCTGAAAAATGGGCCGACCGTTTGGATAATTTTGAAATGTAAAAACTGATTTGGTGCAATGGTCCAATGGTGTATATCTCAGGCCTTTTGCGAAAGCAATAAGTTATTCGGACTTGTTCTCAACCAAATCTGGCATGTGTTTGGAGTGGACTTACGATTTGGGGACATGAATCTTCATAAAATATTTATTTTTTAAAGTATGTACTCACAAACATAAAGCGATCGAGATGTGTAATTTGTCAATATGACGCCTTAGATTATTTCGATATCTTATTTATGTGCTACACTTTACTTATTTGATAAAA…
>PGSC0003DMT400006945
AAAAAAACTGAAGAAATAACCGAACCGAACCGATGAATTATATACATATATTTTATTAATATACATACTTAATATATTGTTTTTATAAACAATTTTAAAGATCTTATACATATTTTNNNNNNNNNNNNNNNNNNNNNNNNNNNNNNNNNNNNNNNNNNNNNNNNNNNNNNNNNNNNNNNNNNNNNNNNNNNNNNNNNNNNNNNNNNNNNNNNNNNNNNNNNNNNNNNNNNNNNNNNNNNNNNNNNNNNNNNNNNNNNNNNNNNNNNNNNNNNNNNNNNNNNNNNNNNNNNNNNNNNNNNNNNNAGTGATTGAAAGTTTGGTAATTTAAGTCATTCTAACTATTTTTCGTTTTGAATGGATTGTTGTCACTTTTTTCACATTTTAATTGAATTGTTTCTT…
>PGSC0003DMT400072411
GATGACCACATGTTTCTTCTAGACACATGTTCTATAGTACGACAGGTCCCCATGCTTTACTGCTTACGCCCTCCTTTTTCCCAATAAGCACCTACTCCAATAAATCGTGTTTTTCGTGATTTTTTCATGTTTATAATTTTCGTACCTTCAGTTGATTCGGCCCCTAGTAAATAAATATATTTTAATAACTAAGATTGTTTTCACTTCATAAATTTTATTTTATTTTTGTATCAGTTTATGTAATATTATTTTATTAAATATAAAATTTAGAAGAAAACAATGATTTTTAAAATTTATAGTTTGAAATAGATTTTAAATATTTTTATGATTAAAAATCACTTTACTGAGACTAAAAAGAAAAAAAAAACCTAAGATTAACTTTAGAAAGATGACATTTTT…
>PGSC0003DMT400070265
ATTTCTAAATAAAAATCAACATTAACTAATAATATAATATAACATTGGGTTGCTCATTTTTATTTTCCTAATAATAATACATGCTCGAGATAAAAATGATAAGAGTAATACACGAATTGAATGCCAAAATAACTATAAAATTAACTCTCATAATAACAATATATTTTTTATTTAAAAGTAAGTCAATAATTTAAATAATAAATTGTTTACAAATATGTAATACATCAAACTAAGCATGGAATAAGATCTTGTATATAATTGTTGCATTTCCTTTTCTTTTTACATTATAGTTCTTATATTATTAATTTTCACATAATTTTTTCCTGACTAATTTATGTTTTACTAATAACTTGTCATTGTACCAAATTGACTTCTAAGTAATTATTTTTATTGCAAAAG…
