# Supplementary material for: Research Advances in Plant Pyruvate Kinase
Source: Int J Mol Sci. 2026 Jul 17;27(14):6346. doi: 10.3390/ijms27146346 (PMC13409958; doi:10.3390/ijms27146346)
Supplement: Supplementary file 1 [file ijms-27-06346-s001.zip › Table S5.xlsx]

## Sheet: Types of cis-acting el
Upstream regulatory sequences, cognate transcription factors, and functional annotations of six species
name	motif( Use “/” to separate motif variants)	Transcriptional Regulator	Functional annotation
ABRE	ACGTG/GCCGCGTGGC/GCAACGTGTC/CACGTG/CGTACGTGCA/TACGGTC/AACCCGG/GACACGTGGC	bZIP family (AREB, ABF, OsABI5, OREB1)	cis-acting element involved in the abscisic acid responsiveness
G-box	CACGTC/CACGTG/TACGTG/GCCACGTGGA/CCACGTAA/CACGAC/CACGTT/ACACGTGT/TAAACGTG/TAACACGTAG	bZIP (GBF, OsTAF-1)	cis-acting regulatory element involved in light responsiveness
CCAAT‑box	CCAAT/CAAAT/CAAT/CAACGG(MYBHv1)/TGCCAAC/CAACCAACTCC/CCCAATTT	Unknown	common cis-acting element in promoter and enhancer regions
AACA-motif	AACA/TAACAAACTCCA	OsMYB5	involved in endosperm-specific negative expression
AT-rich element/sequence	ATAGAAATCAA/TAAAATACT(AT-rich sequence)	Unknown	binding site of AT-rich DNA binding protein (ATBP-1) or element for maximal elicitor-mediated activation (2copies)
AuxRR‑core	GGTCCAT	ARF (OsAR1, OsARF2)	cis-acting regulatory element involved in auxin responsiveness
Box II /II‑like/III	TGGTAATAA(Box II)/ATCATTTTCACt(Box III)/TCCGTGTACCA(Box II‑like)	GT1, GT2, GT3	part of a light responsive element(Box II)or protein binding site(Box III)
CGTCA/TGACG‑motif	CGTCA/TGACG	WRKY family (OsWRKY45, OsWRKY71, OsWRKY03, OsWRKY53, OsWRKY76)	cis-acting regulatory element involved in the MeJA-responsiveness
GARE‑motif	TCTGTTG	GAMyb	gibberellin-responsive element
GATA‑motif	AAGATAAGATT/AAGGATAAGG/GATAGGA/GATAGGG/GATA	OsASF-2	part of a light responsive element
GC‑motif	CCCCCG/AGCGCGCCG	Dof family transcription factors	enhancer-like element involved in anoxic specific inducibility
GCN4-motif	TGAGTCA	GCN4, AP-1, Jun, Fos homologous proteins	cis-regulatory element involved in endosperm expression
GT1‑motif	GGTTAA/GGTTAAT/GTGTGTGAA	GT1, GT2	light responsive element
HD‑Zip 1/3	CAAT(A/T)ATTG(HD-Zip 1)	HD-Zip family (OsHOX1)	element involved in differentiation of the palisade mesophyll cells(HD-Zip 1)or protein binding site(HD-Zip 3)
	GTAAT(G/C)ATTAC(HD-Zip 3)
I‑box	TGATAATGT/GTATAAGGCC/CCATATCCAAT/AAGATAAGGCT/GGATAAGGTG	Unknown	part of a light responsive element
LTR	CCGAAA	AP2/ERF (DREB, CBF)	cis-acting element involved in low-temperature responsiveness
MBS/MBSI	CAACTG(MBS)/TTTTTACGGTTA/AAAAAAC(G/C)GTTA(MBSI)	MYB family (AtMYB2, OsMyb4)	MYB binding site involved in drought-inducibility(MBS)or flavonoid biosynthetic genes regulation(MBSI)
O2‑site	GATGATGTGG/GATGACATGG/GTTGACGTGA	Opaque2	cis-acting regulatory element involved in zein metabolism regulation
P‑box	CCTTTTG/CAACAAACCCCTT	ERF family transcription factors	gibberellin-responsive element or gibberellin-responsive element and part of a light responsive element
RY‑element	CATGCATG	Unknown	cis-acting regulatory element involved in seed-specific regulation
Sp1	GGGCGG	Plant Sp1-type zinc finger proteins	light responsive element
TATC‑box	TATCCCA	GAMyb (no exclusive single TF)	cis-acting element involved in gibberellin-responsiveness
TC‑rich repeats	GTTTTCTTAC/ATTCTCTAAC	Unknown	cis-acting element involved in defense and stress responsiveness
TGA‑element	AACGAC	OsTGA10 (bZIP)	auxin-responsive element
WUN‑motif	AAATTACT/AAATTTCTT/CAATTACAT/AATTACTA/TTATTACAT/CCATTTCAA	ERF, MYC/MYB wound-related transcription factors	wound-responsive element or WUN-motif
